# Supplementary material for: Integration of Transcriptomics and Metabolomics Reveals the Responses of Sugar Beet to Continuous Cropping Obstacle
Source: Front Plant Sci. 2021 Oct 27;12:711333. doi: 10.3389/fpls.2021.711333 (PMC8578061; doi:10.3389/fpls.2021.711333)
Supplement: Supplementary file 1 [file Data_Sheet_1.zip]

Archive with 3 entries (3 files):
- Supplementary Data 1-8.XLSX
- Supplementary Figures 1-5.PDF
- Supplementary Tables 1-3.DOCX
