# Supplementary material for: Integration of Transcriptomics and Metabolomics Reveals the Responses of Sugar Beet to Continuous Cropping Obstacle
Source: Front Plant Sci. 2021 Oct 27;12:711333. doi: 10.3389/fpls.2021.711333 (PMC8578061; doi:10.3389/fpls.2021.711333)
Supplement: Supplementary file 1 [file Data_Sheet_1.zip › Supplementary Data 1-8.XLSX]

## Sheet: S1
Data S1. Differentially expressed genes between T3 and T1 groups.
geneID	length	T1a.rawreads	T1a.FPKM	T1b.rawreads	T1b.FPKM	T1c.rawreads	T1c.FPKM	T30a.rawreads	T30a.FPKM	T30b.rawreads	T30b.FPKM	T30c.rawreads	T30c.FPKM	baseMean	log2FoldChange	lfcSE	stat	pvalue	padj	Regulation	Chr	Start	End	Strand	GeneSymbol	Description	GO_BP	GO_CC	GO_MF	KO
gene-LOC104895313	1118	158	8.4	183	11.1	166	9.36	1854	112.02	1250	72.75	1588	92.51	810.166	2.96052	0.220213	13.4439	3.34e-41	5.32e-37	Ups	NC_025817.2	3907221	3914794	+	LOC104895313	L-ascorbate peroxidase 3%2C peroxisomal-like	-	-	-	K00434
gene-LOC104896128	1973	581	17.49	656	22.55	635	20.3	111	3.8	83	2.74	85	2.81	374.724	-2.91324	0.219025	-13.3009	2.29e-40	1.82e-36	Down	NC_025817.2	19063162	19066395	-	LOC104896128	hypothetical protein	-	-	-	-
gene-LOC104894619	487	54	6.59	48	6.68	42	5.44	1368	189.74	2989	399.38	1936	258.9	1021.8	5.05928	0.385427	13.1264	2.32e-39	1.23e-35	Ups	NC_025816.2	50324676	50325242	+	LOC104894619	glu S.griseus protease inhibitor	-	-	-	-
gene-LOC104892172	1087	23	1.26	62	3.87	43	2.49	2243	139.38	1268	75.91	1806	108.2	835.279	4.90653	0.392904	12.4879	8.7e-36	3.46e-32	Ups	NC_025816.2	1699944	1701395	-	LOC104892172	histidine-rich glycoprotein	-	-	-	-
gene-LOC104908648	1365	792	34.47	1252	62.21	1496	69.12	132	6.53	99	4.72	78	3.72	672.063	-3.62411	0.310786	-11.6611	2.01e-31	6.41e-28	Down	NW_017567465.1	147418	148782	-	LOC104908648	B-box zinc finger protein 32	-	-	-	-
gene-LOC104895162	793	14	1.05	18	1.54	24	1.91	941	80.15	805	66.06	355	29.16	329.187	4.76864	0.413261	11.539	8.38e-31	2.22e-27	Ups	NC_025817.2	3814746	3816149	-	LOC104895162	mannose/glucose-specific lectin	-	-	-	-
gene-LOC104892896	2111	89	2.5	52	1.67	121	3.62	2182	69.82	1294	39.89	1015	31.31	723.01	3.78742	0.330597	11.4563	2.19e-30	4.97e-27	Ups	NC_025816.2	12424564	12436755	+	LOC104892896	probable purine permease 11%2C transcript variant X1	-	-	-	-
gene-LOC104905738	2023	1134	33.3	809	27.12	1200	37.41	222	7.41	252	8.11	225	7.24	656.362	-2.30761	0.202255	-11.4094	3.75e-30	7.46e-27	Down	NW_017567335.1	83352	85921	+	LOC104905738	hypothetical protein	-	-	-	-
gene-LOC104900077	2132	3	0.08	5	0.16	3	0.09	245	7.76	240	7.33	397	12.13	140.185	5.62918	0.508245	11.0757	1.65e-28	2.91e-25	Ups	NC_025818.2	40935444	40938998	+	LOC104900077	laccase-17	-	-	-	K05909
gene-LOC104887676	2733	1086	23.61	942	23.38	1121	25.87	411	10.16	372	8.86	397	9.46	735.828	-1.5909	0.143903	-11.0554	2.07e-28	3.28e-25	Down	NC_025813.2	38703055	38735364	-	LOC104887676	digestive organ expansion factor%2C transcript variant X2	-	-	-	K14774
gene-LOC104887318	795	98	7.32	115	9.81	89	7.06	1448	123.03	783	64.09	961	78.73	538.694	3.10044	0.281911	10.9979	3.91e-28	5.65e-25	Ups	NC_025813.2	33542371	33543770	+	LOC104887318	mannose/glucose-specific lectin	-	-	-	-
gene-LOC104897400	1653	29	1.04	36	1.48	24	0.92	383	15.65	364	14.33	303	11.94	177.984	3.26737	0.301529	10.836	2.32e-27	3.08e-24	Ups	NC_025817.2	52235977	52239531	+	LOC104897400	equilibrative nucleotide transporter 1	-	GO:0016020:membrane;	GO:0005337:nucleoside transmembrane transporter activity;	K15014
gene-LOC104894888	1592	4421	164.97	5356	228.17	4313	170.86	701	29.74	536	21.91	780	31.91	2827.25	-2.94714	0.272392	-10.8194	2.78e-27	3.41e-24	Down	NC_025817.2	508577	510168	+	LOC104894888	transcription factor MYB44	-	-	-	K09422
gene-LOC104907581	1717	255	8.82	271	10.7	510	18.73	26	1.02	12	0.45	20	0.76	188.244	-4.15066	0.387136	-10.7215	8.07e-27	9.17e-24	Down	NW_017567396.1	222134	223850	-	LOC104907581	serine/threonine-protein kinase WAG1	-	-	-	-
gene-LOC104902894	1833	22	0.71	26	0.96	26	0.89	377	13.89	299	10.61	504	17.91	196.653	3.67951	0.346425	10.6214	2.37e-26	2.51e-23	Ups	NC_025820.2	7161728	7167811	-	LOC104902894	serine carboxypeptidase-like	-	-	-	K16298
gene-LOC104888433	914	66	4.29	83	6.16	104	7.18	579	42.79	506	36.02	526	37.48	293.31	2.44613	0.232476	10.5221	6.83e-26	6.79e-23	Ups	NC_025814.2	6411957	6416487	+	LOC104888433	jasmonate-induced protein homolog%2C transcript variant X1	-	-	-	-
gene-LOC104894143	1173	173	8.76	159	9.19	309	16.61	0	0	0	0	4	0.22	111.497	-6.39884	0.611805	-10.459	1.33e-25	1.25e-22	Down	NC_025816.2	44175232	44181142	+	LOC104894143	uncharacterized LOC104894143	-	-	-	-
gene-LOC104887319	794	44	3.29	45	3.84	58	4.61	501	42.62	474	38.85	739	60.62	293.667	3.28013	0.315239	10.4052	2.35e-25	2.07e-22	Ups	NC_025813.2	33482092	33483496	+	LOC104887319	mannose/glucose-specific lectin	-	-	-	-
gene-LOC104888804	1450	261	10.69	325	15.2	310	13.48	11	0.51	22	0.99	7	0.31	165.389	-4.42158	0.425892	-10.3819	3e-25	2.51e-22	Down	NC_025814.2	11570431	11571880	-	LOC104888804	calmodulin-like protein 7	-	-	-	K13448
gene-LOC104892168	716	5	0.41	4	0.38	2	0.18	160	15.09	246	22.36	201	18.28	97.3052	5.14095	0.510389	10.0726	7.3e-24	5.81e-21	Ups	NC_025816.2	1694844	1695664	-	LOC104892168	hypothetical protein	-	-	-	-
gene-LOC104894429	1979	1878	56.37	4289	146.99	4380	139.59	196	6.69	276	9.08	215	7.08	1985.98	-3.93947	0.396477	-9.93619	2.9e-23	2.19e-20	Down	NC_025816.2	48093427	48098435	-	LOC104894429	probable sodium/metabolite cotransporter BASS3%2C chloroplastic	-	-	-	K03453
gene-LOC104901778	1313	13675	618.72	10521	543.45	12359	593.65	1057	54.38	549	27.21	1408	69.84	6883.55	-3.63554	0.367645	-9.88872	4.66e-23	3.37e-20	Down	NC_025819.2	30279361	30283715	-	LOC104901778	WAT1-related protein At4g30420	-	-	-	-
gene-LOC104892771	786	3	0.23	6	0.52	5	0.4	2417	207.71	621	51.41	249	20.63	476.304	6.43081	0.654804	9.82096	9.15e-23	6.33e-20	Ups	NC_025816.2	9464880	9465764	-	LOC104892771	hypothetical protein	-	-	-	-
gene-LOC104906979	1510	1901	74.79	1820	81.74	1878	78.44	779	34.85	665	28.66	746	32.18	1327.42	-1.53591	0.160773	-9.55324	1.26e-21	8.33e-19	Down	NW_017567376.1	501198	508510	-	LOC104906979	peter Pan-like protein%2C transcript variant X2	-	-	-	K14859
gene-LOC104898039	2690	31	0.68	23	0.58	28	0.66	396	9.94	266	6.43	568	13.75	205.615	3.57618	0.379927	9.4128	4.83e-21	3.07e-18	Ups	NC_025817.2	60774711	60780482	+	LOC104898039	microtubule-associated protein TORTIFOLIA1	-	-	-	-
gene-LOC104897510	3245	129	2.36	300	6.27	342	6.65	13	0.27	6	0.12	9	0.18	140.952	-4.62247	0.49581	-9.32308	1.13e-20	6.91e-18	Down	NC_025817.2	53865057	53868301	+	LOC104897510	exocyst complex component EXO70B1	-	-	-	K07195
gene-LOC104897414	3040	57	1.11	35	0.78	29	0.6	551	12.24	491	10.51	890	19.07	323.696	3.65111	0.393383	9.28129	1.67e-20	9.86e-18	Ups	NC_025817.2	52443199	52449143	+	LOC104897414	potassium transporter 6	GO:0071805:potassium ion transmembrane transport;	GO:0005886:plasma membrane;	GO:0015079:potassium ion transmembrane transporter activity;	K03549
gene-LOC104906454	1293	317	14.56	979	51.35	1381	67.36	13	0.68	30	1.51	25	1.26	481.678	-4.9654	0.536598	-9.25349	2.17e-20	1.23e-17	Down	NW_017567365.1	1038873	1040165	-	LOC104906454	dehydration-responsive element-binding protein 1D	-	-	-	-
gene-LOC104907711	574	38	3.93	68	8.03	34	3.74	892	104.97	1438	163.02	701	79.54	498.955	3.98782	0.4331	9.20762	3.33e-20	1.83e-17	Ups	NW_017567402.1	138801	139480	+	LOC104907711	hypothetical protein	-	-	-	-
gene-LOC104903933	1360	7	0.31	1	0.05	1	0.05	206	10.23	156	7.46	127	6.08	76.2465	5.01854	0.546077	9.19016	3.92e-20	2.08e-17	Ups	NC_025820.2	33883695	33885792	+	LOC104903933	myb-related protein 308	-	-	-	K09422
gene-LOC104894455	1102	445	23.99	448	27.57	479	27.41	109	6.68	119	7.03	133	7.86	298.523	-2.07557	0.231384	-8.97027	2.96e-19	1.52e-16	Down	NC_025816.2	48447252	48451365	+	LOC104894455	protein FAR1-RELATED SEQUENCE 7	-	-	-	-
gene-LOC104905787	3407	360	6.28	306	6.09	383	7.09	1087	21.55	1006	19.21	879	16.8	642.437	1.30919	0.146747	8.92139	4.6e-19	2.29e-16	Ups	NW_017567338.1	980756	990174	-	LOC104905787	retinoblastoma-related protein%2C transcript variant X2	GO:0051726:regulation of cell cycle;GO:0006355:regulation of transcription, DNA-templated;	GO:0005634:nucleus;	-	K04681
gene-LOC104892359	1680	7	0.25	5	0.2	4	0.15	122	4.91	241	9.33	213	8.26	94.1159	4.58937	0.518072	8.85856	8.11e-19	3.91e-16	Ups	NC_025816.2	4334391	4336070	+	LOC104892359	molybdenum cofactor sulfurase	-	-	-	-
gene-LOC104901461	980	1286	77.96	1085	75.09	1540	99.11	593	40.87	556	36.92	567	37.68	948.815	-1.35466	0.153376	-8.83227	1.03e-18	4.8e-16	Down	NC_025819.2	24257570	24265675	-	LOC104901461	hypoxanthine-guanine phosphoribosyltransferase	GO:0009116:nucleoside metabolic process;	-	GO:0016740:transferase activity;	K00760
gene-LOC104888421	887	139	9.31	267	20.42	232	16.5	5650	430.26	1889	138.58	3275	240.46	1736.11	3.63854	0.413164	8.80653	1.29e-18	5.75e-16	Ups	NC_025814.2	6327540	6332769	-	LOC104888421	jasmonate-induced protein homolog	-	-	-	-
gene-LOC104886776	2280	2329	60.68	2463	73.26	1468	40.61	202	5.98	242	6.91	314	8.97	1243.47	-3.12388	0.354758	-8.80565	1.3e-18	5.75e-16	Down	NC_025813.2	17020785	17024134	-	LOC104886776	cytochrome P450 CYP73A100-like	GO:0055114:oxidation-reduction process;	-	GO:0020037:heme binding;GO:0016710:trans-cinnamate 4-monooxygenase activity;GO:0005506:iron ion binding;GO:0009055:electron carrier activity;	K00487
gene-LOC104894539	5906	673	6.77	712	8.18	636	6.79	2900	33.17	3204	35.3	2738	30.19	1732.09	1.9103	0.218162	8.75634	2.02e-18	8.67e-16	Ups	NC_025816.2	49357251	49365340	+	LOC104894539	protein NETWORKED 1D%2C transcript variant X3	-	-	-	-
gene-LOC104888428	908	5	0.33	12	0.9	10	0.69	279	20.76	221	15.84	127	9.11	100.208	4.03404	0.46239	8.72432	2.68e-18	1.12e-15	Ups	NC_025814.2	6362805	6363814	+	LOC104888428	jasmonate-induced protein homolog	-	-	-	-
gene-LOC104888764	3295	3996	72.04	4016	82.66	5235	100.2	1598	32.76	1484	29.31	1677	33.15	3061.42	-1.63831	0.187924	-8.71791	2.83e-18	1.16e-15	Down	NC_025814.2	10939434	10944330	+	LOC104888764	ethylene receptor 2	GO:0000160:phosphorelay signal transduction system;GO:0044237:cellular metabolic process;	GO:0016020:membrane;	GO:0004673:protein histidine kinase activity;GO:0005488:binding;GO:0004871:signal transducer activity;	K14509
gene-LOC104890192	4731	218	2.74	165	2.37	177	2.36	1176	16.79	2063	28.38	1325	18.24	816.06	2.78063	0.319743	8.69643	3.42e-18	1.36e-15	Ups	NC_025815.2	3873096	3882922	+	LOC104890192	endoribonuclease Dicer homolog 2	-	-	-	K11592
gene-LOC104903642	1856	4413	141.25	4527	165.42	4408	149.79	211	7.68	415	14.55	549	19.26	2551.02	-3.48588	0.403165	-8.64629	5.32e-18	2.06e-15	Down	NC_025820.2	27445807	27449366	+	LOC104903642	U-box domain-containing protein 9	-	-	-	-
gene-LOC104899820	3690	72	1.16	50	0.92	35	0.6	563	10.31	374	6.6	430	7.59	237.045	2.82127	0.327513	8.61422	7.04e-18	2.67e-15	Ups	NC_025818.2	37897758	37904115	+	LOC104899820	receptor-like serine/threonine-protein kinase ALE2	-	-	-	-
gene-LOC104891758	847	114	8	133	10.65	222	16.53	1375	109.65	2029	155.88	1092	83.96	782.495	2.99335	0.348539	8.58829	8.83e-18	3.27e-15	Ups	NC_025815.2	30745106	30747641	-	LOC104891758	protein GOS9	-	-	-	-
gene-LOC104898501	789	26606	2003.25	24731	2125.83	24910	1991.18	9016	771.87	5187	427.79	5253	433.6	16422.7	-2.15262	0.251122	-8.57204	1.02e-17	3.68e-15	Down	NC_025818.2	5488262	5489050	-	LOC104898501	hypothetical protein	-	-	-	-
gene-LOC104904833	1892	3330	104.56	4222	151.34	8212	273.74	401	14.32	645	22.18	523	18	2975.01	-3.31612	0.387969	-8.5474	1.26e-17	4.45e-15	Down	NC_025820.2	43447591	43450334	-	LOC104904833	hypothetical protein	-	-	-	-
gene-LOC104892170	669	5	0.44	7	0.71	8	0.75	122	12.32	202	19.65	138	13.43	76.0847	4.06133	0.475418	8.54265	1.31e-17	4.54e-15	Ups	NC_025816.2	1687019	1687792	-	LOC104892170	cuticle protein 21.3	-	-	-	-
gene-LOC104900399	375	562	89.03	1083	195.87	1167	196.27	99	17.83	135	23.43	77	13.37	547.507	-3.22766	0.37942	-8.50682	1.79e-17	6.05e-15	Down	NC_025818.2	35840070	35840444	+	LOC104900399	hypothetical protein	-	-	-	-
gene-LOC104905486	1645	2	0.07	0	0	1	0.04	93	3.82	128	5.06	98	3.88	50.3586	5.4896	0.645942	8.4986	1.92e-17	6.14e-15	Ups	NW_017567326.1	4204202	4207848	+	LOC104905486	UDP-galactose/UDP-glucose transporter 2	-	-	-	K15277
gene-LOC104883082	1078	3821	210.57	2225	139.98	1320	77.23	67	4.2	55	3.32	170	10.27	1354.51	-4.42872	0.521131	-8.49829	1.92e-17	6.14e-15	Down	NC_025813.2	8631484	8632677	-	LOC104883082	ethylene-responsive transcription factor ERF003	-	-	-	-
gene-LOC104904084	1279	17	0.79	23	1.22	54	2.66	729	38.5	719	36.58	2304	117.32	612.665	4.70819	0.554044	8.49785	1.93e-17	6.14e-15	Ups	NC_025820.2	36155607	36157314	+	LOC104904084	cysteine protease XCP2	-	-	-	K16290
gene-LOC104892204	2112	2	0.06	3	0.1	6	0.18	114	3.65	199	6.13	334	10.3	105.077	5.05887	0.598533	8.45211	2.86e-17	8.92e-15	Ups	NC_025816.2	2089654	2095577	+	LOC104892204	laccase-4-like	GO:0046274:lignin catabolic process;GO:0055114:oxidation-reduction process;	GO:0048046:apoplast;	GO:0005507:copper ion binding;GO:0052716:hydroquinone:oxygen oxidoreductase activity;GO:0008447:L-ascorbate oxidase activity;	K05909
gene-LOC104889283	3689	628	10.11	1218	22.39	1437	24.57	39	0.71	28	0.49	94	1.66	606.023	-4.1829	0.496358	-8.42717	3.54e-17	1.08e-14	Down	NC_025814.2	20454328	20458016	+	LOC104889283	G-type lectin S-receptor-like serine/threonine-protein kinase SD3-1	-	-	-	-
gene-LOC104882829	1089	146	7.96	69	4.3	133	7.7	0	0	0	0	4	0.24	60.7063	-5.50697	0.653637	-8.42512	3.6e-17	1.08e-14	Down	NW_017567489.1	805152	807838	-	LOC104882829	uncharacterized LOC104882829%2C transcript variant X2	-	-	-	-
gene-LOC104906215	3254	1599	29.19	1946	40.56	1871	36.26	488	10.13	554	11.08	526	10.53	1205.56	-1.94755	0.231405	-8.41618	3.89e-17	1.15e-14	Down	NW_017567352.1	1064584	1077539	-	LOC104906215	granule-bound starch synthase 2%2C chloroplastic/amyloplastic%2C transcript variant X1	GO:0009250:glucan biosynthetic process;	-	GO:0009011:starch synthase activity;	K00703
gene-LOC104899983	2816	777	16.39	1672	40.27	1391	31.15	162	3.89	176	4.07	172	3.98	768.539	-3.00468	0.357263	-8.41028	4.09e-17	1.18e-14	Down	NC_025818.2	40051792	40055551	+	LOC104899983	hypothetical protein	-	-	-	-
gene-LOC104903186	1972	249	7.5	127	4.37	241	7.71	8	0.27	10	0.33	21	0.69	112.732	-3.85906	0.459506	-8.39827	4.53e-17	1.29e-14	Down	NC_025820.2	14649875	14653982	+	LOC104903186	BTB/POZ domain-containing protein At3g22104%2C transcript variant X2	-	-	-	-
gene-LOC104888423	940	25	1.58	113	8.15	55	3.69	1876	134.81	1579	109.31	1495	103.58	797.423	4.10425	0.49059	8.36594	5.96e-17	1.66e-14	Ups	NC_025814.2	6311281	6314974	-	LOC104888423	jasmonate-induced protein homolog%2C transcript variant X2	-	-	-	-
gene-LOC104894935	1248	238	11.33	153	8.31	198	10.01	841	45.52	1053	54.9	951	49.63	547.28	2.07198	0.248507	8.33774	7.57e-17	2.08e-14	Ups	NC_025817.2	1082592	1083960	-	LOC104894935	LOB domain-containing protein 37	-	-	-	-
gene-LOC104894448	1852	35	1.12	21	0.77	18	0.61	283	10.32	412	14.48	652	22.93	226.604	3.78456	0.454562	8.32572	8.38e-17	2.26e-14	Ups	NC_025816.2	48389691	48393430	-	LOC104894448	serine carboxypeptidase-like 20	GO:0006508:proteolysis;	-	GO:0004185:serine-type carboxypeptidase activity;	K16296
gene-LOC104884141	716	0	0	0	0	3	0.26	263	24.81	152	13.81	76	6.91	73.9369	5.75377	0.694233	8.28794	1.15e-16	3.05e-14	Ups	NW_017567573.1	315863	316677	+	LOC104884141	hypothetical protein	-	-	-	-
gene-LOC104893391	1473	729	29.4	1241	57.14	1145	49.02	211	9.68	134	5.92	84	3.71	620.328	-2.98118	0.365154	-8.16417	3.24e-16	8.44e-14	Down	NC_025816.2	23736648	23747599	-	LOC104893391	plant cysteine oxidase 1	-	-	-	K10712
gene-LOC104892088	2618	31	0.7	19	0.49	24	0.58	2089	53.9	333	8.28	492	12.24	434.468	4.53002	0.562549	8.05267	8.1e-16	2.08e-13	Ups	NC_025816.2	874099	878354	-	LOC104892088	primary amine oxidase	-	-	-	K00276
gene-LOC104901908	3737	73	1.16	99	1.8	82	1.38	467	8.44	376	6.55	407	7.09	237.928	2.05298	0.255541	8.03386	9.45e-16	2.38e-13	Ups	NC_025819.2	31569608	31575482	-	LOC104901908	hypothetical protein	-	-	-	-
gene-LOC104897976	766	34	2.64	55	4.87	71	5.85	665	58.64	407	34.57	339	28.82	241.75	2.82085	0.351184	8.03239	9.56e-16	2.38e-13	Ups	NC_025817.2	60023150	60024503	+	LOC104897976	MLP-like protein 34	-	-	-	-
gene-LOC104908012	2627	4050	91.59	3450	89.07	4435	106.47	2519	64.77	1974	48.9	2159	53.52	3115.26	-1.02584	0.128073	-8.00979	1.15e-15	2.81e-13	Down	NW_017567422.1	47321	52178	+	LOC104908012	eukaryotic translation initiation factor 3 subunit B	-	-	-	K03253
gene-LOC104884553	938	75	4.75	116	8.39	52	3.5	873	62.87	1064	73.81	752	52.21	462.099	3.10138	0.388288	7.98733	1.38e-15	3.32e-13	Ups	NW_017567613.1	48837	51283	-	LOC104884553	hypothetical protein	-	-	-	-
gene-LOC104890340	3411	33	0.57	34	0.68	45	0.83	443	8.77	1272	24.27	444	8.48	362.126	3.83579	0.482918	7.94293	1.97e-15	4.69e-13	Ups	NC_025815.2	4981625	5008206	-	LOC104890340	hypothetical protein isoform A%2C transcript variant X1	-	-	-	K12175
gene-LOC104889009	2124	634	17.73	497	15.87	747	22.18	1774	56.42	1564	47.92	1500	45.99	1073.48	1.18069	0.148747	7.93757	2.06e-15	4.82e-13	Ups	NC_025814.2	14381358	14383826	-	LOC104889009	hypothetical protein	-	-	-	-
gene-LOC104897907	1088	14	0.76	5	0.31	6	0.35	222	13.78	158	9.45	104	6.23	77.7816	3.78766	0.478439	7.9167	2.44e-15	5.62e-13	Ups	NC_025817.2	59039218	59042652	-	LOC104897907	ribonuclease 1	-	-	-	K01166
gene-LOC104902272	3492	2878	48.96	3567	69.28	3278	59.2	1335	25.82	963	17.94	1074	20.03	2246.15	-1.717	0.217405	-7.8977	2.84e-15	6.46e-13	Down	NC_025819.2	36787859	36793092	+	LOC104902272	hypothetical protein	-	-	-	-
gene-LOC104901730	2235	35	0.93	29	0.88	35	0.99	191	5.77	247	7.19	198	5.77	116.626	2.44345	0.310511	7.86912	3.57e-15	8e-13	Ups	NC_025819.2	29378634	29384313	+	LOC104901730	hypothetical protein	-	-	-	-
gene-LOC104905471	2456	7	0.17	3	0.08	7	0.18	146	4.02	95	2.52	243	6.44	78.4404	4.24492	0.540654	7.85146	4.11e-15	9.08e-13	Ups	NW_017567326.1	4030568	4040337	+	LOC104905471	subtilisin-like protease SBT4.14	-	-	-	-
gene-LOC104906639	3978	1704	25.45	1475	25.15	2113	33.5	790	13.41	689	11.27	821	13.44	1280.48	-1.36446	0.174484	-7.81998	5.28e-15	1.15e-12	Down	NW_017567368.1	484859	492784	+	LOC104906639	uncharacterized LOC104906639%2C transcript variant X3	-	-	-	K02729
gene-LOC104899754	1309	2445	110.96	6178	320.09	5423	261.28	662	34.16	236	11.73	296	14.73	2697.21	-3.58347	0.45948	-7.79897	6.24e-15	1.34e-12	Down	NC_025818.2	36722916	36726478	+	LOC104899754	transcription factor bHLH47%2C transcript variant X2	-	-	-	-
gene-LOC104901124	2523	877	20.65	711	19.11	892	22.3	258	6.91	289	7.45	166	4.28	544.787	-1.94732	0.249775	-7.79629	6.38e-15	1.35e-12	Down	NC_025819.2	12105821	12137339	-	LOC104901124	gibberellin 2-beta-dioxygenase 8%2C transcript variant X3	GO:0055114:oxidation-reduction process;	-	GO:0005506:iron ion binding;GO:0016706:oxidoreductase activity, acting on paired donors, with incorporation or reduction of molecular oxygen, 2-oxoglutarate as one donor, and incorporation of one atom each of oxygen into both donors;	K04125
gene-LOC104902362	3905	4	0.06	0	0	5	0.08	87	1.5	113	1.88	129	2.15	53.1523	4.49707	0.5788	7.76964	7.87e-15	1.65e-12	Ups	NC_025819.2	37831513	37845230	-	LOC104902362	cadmium/zinc-transporting ATPase HMA3	-	-	-	K01534
gene-LOC104899224	2767	8	0.17	14	0.34	1	0.02	278	6.79	230	5.41	250	5.88	121.23	4.31962	0.557366	7.75007	9.18e-15	1.89e-12	Ups	NC_025818.2	24048843	24060956	-	LOC104899224	uncharacterized LOC104899224%2C transcript variant X1	-	-	-	-
gene-LOC104898707	1080	2	0.11	2	0.13	3	0.18	116	7.26	60	3.62	147	8.86	51.1134	4.67592	0.60342	7.74904	9.26e-15	1.89e-12	Ups	NC_025818.2	9867613	9868692	+	LOC104898707	fasciclin-like arabinogalactan protein 11	-	-	-	-
gene-LOC104899593	2408	2140	52.79	2725	76.75	1756	45.99	398	11.16	134	3.62	304	8.22	1317.04	-3.0852	0.398337	-7.74519	9.54e-15	1.92e-12	Down	NC_025818.2	33429359	33433028	-	LOC104899593	transcription factor bHLH78	-	-	-	-
gene-LOC104905231	1983	3881	116.27	5603	191.63	7337	233.35	820	27.93	1191	39.08	655	21.51	3372.69	-2.73005	0.353422	-7.72462	1.12e-14	2.23e-12	Down	NW_017567326.1	821021	824390	-	LOC104905231	obtusifoliol 14-alpha demethylase	-	-	-	K05917
gene-LOC104896878	2430	374	9.14	226	6.31	448	11.63	1496	41.58	1502	40.22	1260	33.77	839.374	1.83307	0.237555	7.71643	1.2e-14	2.35e-12	Ups	NC_025817.2	37900884	37906867	-	LOC104896878	U-box domain-containing protein 11	-	-	-	-
gene-LOC104893989	2901	45	0.92	66	1.54	31	0.67	858	19.98	454	10.18	399	8.96	283.405	3.16273	0.410162	7.71093	1.25e-14	2.42e-12	Ups	NC_025816.2	41382222	41387117	-	LOC104893989	hypothetical protein	-	-	-	-
gene-LOC104894892	1284	12194	564.18	13357	705.52	18980	932.28	5797	304.96	4873	246.96	4296	217.9	10091.5	-1.73522	0.225723	-7.68739	1.5e-14	2.88e-12	Down	NC_025817.2	567724	573334	+	LOC104894892	hypothetical protein%2C transcript variant X2	-	-	-	-
gene-LOC104892927	769	248	19.16	323	28.49	279	22.88	35	3.07	33	2.79	59	5	171.432	-2.81787	0.367116	-7.6757	1.65e-14	3.12e-12	Down	NC_025816.2	13323104	13323872	-	LOC104892927	hypothetical protein	-	-	-	-
gene-LOC104895342	2256	147	3.87	106	3.19	125	3.49	719	21.53	770	22.21	449	12.96	364.973	2.124	0.276981	7.66839	1.74e-14	3.26e-12	Ups	NC_025817.2	5625569	5631464	+	LOC104895342	transmembrane protein 87B	-	GO:0016021:integral component of membrane;	-	-
gene-LOC104887491	807	0	0	0	0	1	0.08	84	7.03	55	4.43	81	6.54	34.0035	5.58466	0.728543	7.66552	1.78e-14	3.29e-12	Ups	NC_025813.2	35533603	35537455	+	LOC104887491	basic blue protein	-	-	GO:0005507:copper ion binding;GO:0009055:electron carrier activity;	-
gene-LOC104891355	2230	147	3.92	112	3.41	146	4.13	503	15.24	441	12.87	364	10.63	271.973	1.4879	0.194658	7.64363	2.11e-14	3.82e-12	Ups	NC_025812.2	835932	844774	+	LOC104891355	phospholipase ABHD3%2C transcript variant X2	-	-	-	K13696
gene-LOC104905986	1890	209	6.57	408	14.64	455	15.18	2430	86.85	2820	97.09	2881	99.27	1459.25	2.6459	0.34616	7.64356	2.11e-14	3.82e-12	Ups	NW_017567346.1	97816	106054	+	LOC104905986	aspartyl protease family protein At5g10770	-	-	-	-
gene-LOC104897274	2140	5168	143.46	4581	145.18	5811	171.26	3117	98.39	2413	73.37	2774	84.42	4007.57	-1.08719	0.142675	-7.62005	2.54e-14	4.53e-12	Down	NC_025817.2	50497016	50506734	+	LOC104897274	hypothetical protein%2C transcript variant X2	GO:0008152:metabolic process;	-	GO:0016757:transferase activity, transferring glycosyl groups;	-
gene-LOC104899779	2538	2084	48.78	4470	119.45	8139	202.25	238	6.33	475	12.18	231	5.93	2701.49	-3.79517	0.500355	-7.58495	3.33e-14	5.88e-12	Down	NC_025818.2	37279521	37282058	-	LOC104899779	formin-like protein 20	-	-	-	-
gene-LOC104895234	1042	9	0.51	2	0.13	0	0	324	21	1126	70.32	211	13.19	265.869	5.61625	0.740919	7.58011	3.45e-14	6.03e-12	Ups	NC_025817.2	4793231	4795020	-	LOC104895234	hypothetical protein	-	-	-	-
gene-LOC104902700	1428	2595	107.95	2016	95.75	2346	103.61	1219	57.66	754	34.36	933	42.55	1665.8	-1.44494	0.190884	-7.56975	3.74e-14	6.47e-12	Down	NC_025812.2	34844863	34862186	+	LOC104902700	protein DCL%2C chloroplastic	-	-	-	-
gene-LOC104906767	1156	86	4.42	69	4.05	124	6.77	419	24.48	369	20.77	460	25.92	241.901	1.95927	0.259221	7.55833	4.08e-14	6.98e-12	Ups	NC_025813.2	4537201	4540068	-	LOC104906767	probable aquaporin NIP-type	-	-	-	K09874
gene-LOC104901937	1939	2	0.06	0	0	6	0.2	116	4.04	73	2.45	117	3.93	48.4007	4.49291	0.595612	7.54335	4.58e-14	7.75e-12	Ups	NC_025819.2	32028410	32032615	-	LOC104901937	heparanase-like protein 3	-	-	GO:0003824:catalytic activity;	K07964
gene-LOC104906092	1392	200	8.54	585	28.5	487	22.06	17	0.82	32	1.5	35	1.64	242.236	-3.79142	0.503749	-7.52641	5.22e-14	8.73e-12	Down	NC_025813.2	3653801	3656608	+	LOC104906092	LOB domain-containing protein 41	-	-	-	-
gene-LOC104897042	835	17	1.21	17	1.38	17	1.28	175	14.16	183	14.26	105	8.19	80.2856	2.86016	0.381281	7.50143	6.31e-14	1.05e-11	Ups	NC_025812.2	1537132	1538436	+	LOC104897042	uncharacterized LOC104897042	-	-	-	-
gene-LOC104907238	1715	0	0	2	0.08	0	0	67	2.64	300	11.38	119	4.52	78.3901	5.6967	0.762588	7.47021	8.01e-14	1.3e-11	Ups	NW_017567381.1	379021	385585	-	LOC104907238	beta-glucuronosyltransferase GlcAT14A	-	-	-	K00771
gene-LOC104908649	2422	752	18.44	737	20.64	1071	27.89	316	8.81	156	4.19	243	6.53	556.076	-1.99661	0.268642	-7.43223	1.07e-13	1.72e-11	Down	NW_017567465.1	186194	192418	+	LOC104908649	KH domain-containing protein HEN4	-	-	-	K13162
gene-LOC104906714	1252	132	6.26	118	6.39	151	7.61	820	44.24	591	30.72	411	21.38	347.161	1.93971	0.261608	7.41456	1.22e-13	1.94e-11	Ups	NW_017567370.1	55009	56260	-	LOC104906714	RING-H2 finger protein ATL33	-	-	-	-
gene-LOC104895576	2631	304	6.86	260	6.7	354	8.49	898	23.05	677	16.74	774	19.16	521.889	1.16132	0.156989	7.39745	1.39e-13	2.19e-11	Ups	NC_025817.2	8472935	8479703	-	LOC104895576	CDPK-related kinase 5	-	-	-	K00924
gene-LOC104902684	3017	4502	88.65	4971	111.75	4701	98.27	1898	42.49	1601	34.53	1954	42.18	3358.33	-1.55553	0.210991	-7.37248	1.67e-13	2.61e-11	Down	NC_025820.2	2463581	2476226	+	LOC104902684	hypothetical protein	-	-	-	K14567
gene-LOC104896864	3445	3039	52.41	2671	52.58	3585	65.63	1666	32.67	1478	27.92	1649	31.17	2368.78	-1.12604	0.153154	-7.35236	1.95e-13	3.01e-11	Down	NC_025817.2	37207280	37242447	+	LOC104896864	ATP-dependent DNA helicase homolog RECG%2C chloroplastic	-	-	-	K03655
gene-LOC104895726	3494	585	9.95	859	16.67	824	14.87	227	4.39	174	3.24	231	4.31	501.003	-2.00367	0.273108	-7.33656	2.19e-13	3.35e-11	Down	NC_025817.2	10502585	10508448	+	LOC104895726	hypothetical protein isoform B%2C transcript variant X2	-	-	-	-
gene-LOC104900001	2035	0	0	3	0.1	17	0.53	370	12.28	386	12.34	806	25.79	249.823	5.12814	0.700186	7.32396	2.41e-13	3.65e-11	Ups	NC_025818.2	40256530	40260764	-	LOC104900001	laccase-4	GO:0046274:lignin catabolic process;GO:0055114:oxidation-reduction process;	GO:0048046:apoplast;	GO:0005507:copper ion binding;GO:0052716:hydroquinone:oxygen oxidoreductase activity;GO:0008447:L-ascorbate oxidase activity;	K05909
gene-LOC104904069	4159	642	9.17	716	11.68	879	13.33	60	0.97	130	2.03	135	2.11	445.213	-2.8047	0.384132	-7.30141	2.85e-13	4.27e-11	Down	NC_025820.2	35948621	35955722	+	LOC104904069	putative disease resistance protein RGA4%2C transcript variant X2	-	-	-	K01904;K08247
gene-LOC104890973	1332	57	2.54	12	0.61	19	0.9	606	30.73	544	26.58	353	17.26	245.49	3.62721	0.496944	7.29903	2.9e-13	4.28e-11	Ups	NC_025812.2	8332588	8337823	+	LOC104890973	two-component response regulator ORR9	-	-	-	K14492
gene-LOC104900208	2552	273	6.35	231	6.14	247	6.1	751	19.88	724	18.46	628	16.03	457.241	1.2854	0.176114	7.29868	2.91e-13	4.28e-11	Ups	NC_025818.2	42473762	42480375	-	LOC104900208	sorting nexin 2B%2C transcript variant X1	-	-	-	-
gene-LOC104901959	757	1	0.08	0	0	3	0.25	135	12.05	59	5.07	63	5.42	39.1762	4.84421	0.664088	7.29453	3e-13	4.37e-11	Ups	NC_025819.2	32298734	32299490	-	LOC104901959	pathogenesis-related protein PR-1 type	-	-	-	K13449
gene-LOC104903318	3680	98	1.58	69	1.27	79	1.35	411	7.54	479	8.47	307	5.43	228.555	2.05424	0.282412	7.27392	3.49e-13	5.05e-11	Ups	NC_025820.2	17744914	17755951	-	LOC104903318	glutamate receptor 3.4-like	-	-	-	K05387
gene-LOC104897975	828	2	0.14	10	0.82	7	0.53	81	6.61	1640	128.89	902	70.95	432.084	5.47242	0.754122	7.25667	3.97e-13	5.69e-11	Ups	NC_025817.2	60019118	60020925	+	LOC104897975	MLP-like protein 34	-	-	-	-
gene-LOC104882999	1919	3660	113.3	2019	71.36	3101	101.92	397	13.97	508	17.23	739	25.08	1784.79	-2.47148	0.343233	-7.2006	5.99e-13	8.51e-11	Down	NC_025813.2	8414769	8420252	-	LOC104882999	homeobox protein knotted-1-like 3	-	-	-	-
gene-LOC104894001	1712	41	1.42	32	1.27	11	0.41	525	20.71	277	10.53	573	21.8	226.678	3.53194	0.491797	7.18169	6.89e-13	9.69e-11	Ups	NC_025816.2	41639532	41641243	-	LOC104894001	hypothetical protein	-	-	-	-
gene-LOC104885412	1078	163	8.98	136	8.56	119	6.96	2	0.13	12	0.72	11	0.66	78.1112	-3.83897	0.535473	-7.16931	7.54e-13	1.05e-10	Down	NW_017568519.1	3873	4950	+	LOC104885412	uncharacterized LOC104885412	-	-	-	-
gene-LOC104892009	1804	15	0.49	5	0.19	18	0.63	164	6.14	153	5.52	103	3.72	70.9522	3.11591	0.436164	7.1439	9.07e-13	1.25e-10	Ups	NC_025815.2	32805438	32807585	+	LOC104892009	BTB/POZ domain-containing protein At1g55760	-	-	-	K10523
gene-LOC104908975	1494	153	6.08	229	10.4	277	11.69	3075	139.03	1562	68.03	1044	45.51	965.281	2.74651	0.384708	7.1392	9.39e-13	1.29e-10	Ups	NC_025813.2	7810084	7815088	+	LOC104908975	adenine phosphoribosyltransferase 5	-	-	-	K00759
gene-LOC104889439	3954	156	2.34	114	1.96	278	4.43	2126	36.32	1219	20.06	857	14.12	726.062	2.63955	0.370085	7.13227	9.87e-13	1.34e-10	Ups	NC_025814.2	22122992	22128631	+	LOC104889439	triacylglycerol lipase SDP1%2C transcript variant X1	GO:0019433:triglyceride catabolic process;	GO:0012511:monolayer-surrounded lipid storage body;	GO:0004806:triglyceride lipase activity;	K14674
gene-LOC104894733	1670	342	12.17	305	12.39	373	14.09	144	5.82	89	3.47	133	5.19	235.277	-1.64636	0.231119	-7.12342	1.05e-12	1.42e-10	Down	NC_025816.2	51216067	51218809	-	LOC104894733	rho-N domain-containing protein 1%2C chloroplastic	-	-	-	-
gene-LOC104905301	653	9	0.82	92	9.56	33	3.19	1565	161.89	3908	389.43	1591	158.68	1142.61	4.69136	0.65938	7.11481	1.12e-12	1.5e-10	Ups	NW_017567326.1	1807260	1808548	+	LOC104905301	hypothetical protein	-	-	-	-
gene-LOC109133921	1888	605	19.04	323	11.6	307	10.26	13	0.47	31	1.07	48	1.66	231.806	-3.58625	0.504642	-7.10652	1.19e-12	1.58e-10	Down	NW_017569124.1	253	2140	+	LOC109133921	uncharacterized LOC109133921	-	-	-	-
gene-LOC104909112	778	12004	916.6	7707	671.85	9777	792.57	4597	399.12	3903	326.44	3438	287.8	6991.87	-1.47251	0.207287	-7.10373	1.21e-12	1.6e-10	Down	NW_017567488.1	273557	276558	-	LOC104909112	probable ribosome biogenesis protein RLP24	GO:0008152:metabolic process;	-	GO:0003824:catalytic activity;	K02896
gene-LOC104901642	2061	102	2.94	41	1.35	46	1.41	717	23.5	410	12.94	916	28.95	349.01	3.07867	0.433938	7.09472	1.3e-12	1.69e-10	Ups	NC_025812.2	32746087	32752704	-	LOC104901642	squalene monooxygenase	GO:0055114:oxidation-reduction process;	GO:0016021:integral component of membrane;	GO:0004506:squalene monooxygenase activity;GO:0050660:flavin adenine dinucleotide binding;	K00511
gene-LOC104886236	1634	188	6.84	124	5.15	97	3.74	7	0.29	11	0.44	17	0.68	77.97	-3.44936	0.487311	-7.07836	1.46e-12	1.89e-10	Down	NW_017601386.1	61	1694	-	LOC104886236	uncharacterized LOC104886236	-	-	-	-
gene-LOC104888432	958	21	1.3	34	2.41	21	1.38	253	17.84	291	19.77	162	11.01	122.779	2.856	0.405091	7.05027	1.79e-12	2.29e-10	Ups	NC_025814.2	6399518	6405155	+	LOC104888432	jasmonate-induced protein homolog	-	-	-	-
gene-LOC104883463	3020	1476	29.03	1210	27.17	1704	35.59	975	21.81	702	15.13	723	15.59	1134.43	-1.05399	0.14975	-7.03832	1.95e-12	2.48e-10	Down	NW_017567527.1	821848	830571	+	LOC104883463	tubulin--tyrosine ligase-like protein 12%2C transcript variant X2	GO:0006464:cellular protein modification process;	-	GO:0004835:tubulin-tyrosine ligase activity;	K16609
gene-LOC104891343	1287	194	8.95	146	7.69	194	9.51	661	34.69	1102	55.72	921	46.61	516.195	2.12139	0.301999	7.02452	2.15e-12	2.71e-10	Ups	NC_025812.2	9203676	9207334	+	LOC104891343	hypothetical protein%2C transcript variant X2	-	-	-	-
gene-LOC104887050	2190	513	13.92	652	20.19	697	20.07	280	8.64	182	5.41	173	5.14	426.107	-1.73658	0.247728	-7.01003	2.38e-12	2.98e-10	Down	NC_025812.2	4497124	4501128	+	LOC104887050	probable serine/threonine-protein kinase At1g01540	GO:0006468:protein phosphorylation;GO:0000165:MAPK cascade;	-	GO:0004674:protein serine/threonine kinase activity;GO:0000166:nucleotide binding;	-
gene-LOC104884699	2053	4	0.12	11	0.36	6	0.18	460	15.13	329	10.43	73	2.32	132.836	4.41824	0.631005	7.00191	2.53e-12	3.13e-10	Ups	NW_017567645.1	8980	11648	-	LOC104884699	cytochrome P450 71A3-like	-	-	-	-
gene-LOC104897601	2816	15	0.32	12	0.29	19	0.43	128	3.07	113	2.61	197	4.56	76.4586	2.93101	0.418647	7.00116	2.54e-12	3.13e-10	Ups	NC_025817.2	55237679	55246690	-	LOC104897601	receptor protein kinase-like protein ZAR1	-	-	-	-
gene-LOC104886783	3614	2067	33.98	2971	55.75	2769	48.32	502	9.38	626	11.27	751	13.53	1684.61	-2.17503	0.311209	-6.98897	2.77e-12	3.35e-10	Down	NC_025813.2	17325220	17330553	+	LOC104886783	hypothetical protein%2C transcript variant X3	-	-	-	-
gene-LOC104883135	930	307	19.61	238	17.36	149	10.1	1412	102.56	1183	82.77	1282	89.78	722.067	2.20909	0.316089	6.98883	2.77e-12	3.35e-10	Ups	NW_017567504.1	349007	350304	-	LOC104883135	uncharacterized LOC104883135	-	-	-	-
gene-LOC104906569	1440	698	28.8	754	35.51	701	30.7	2557	119.94	3395	153.42	2589	117.09	1715.08	1.77062	0.253372	6.98821	2.78e-12	3.35e-10	Ups	NW_017567367.1	25171	26610	-	LOC104906569	probable carboxylesterase 120	-	-	-	-
gene-LOC104895650	2929	26	0.53	14	0.32	2	0.04	376	8.67	453	10.06	1245	27.68	338.022	4.64761	0.66534	6.98531	2.84e-12	3.4e-10	Ups	NC_025812.2	18468098	18472616	+	LOC104895650	galactinol--sucrose galactosyltransferase	-	-	-	K06617
gene-LOC104895855	2263	0	0	2	0.06	1	0.03	80	2.39	71	2.04	41	1.18	29.9081	4.73227	0.680411	6.95501	3.53e-12	4.18e-10	Ups	NC_025817.2	13054814	13064835	+	LOC104895855	lysosomal Pro-X carboxypeptidase%2C transcript variant X1	-	-	-	K01285
gene-LOC104903862	2407	408	10.07	1195	33.67	1725	45.2	124	3.48	53	1.43	112	3.03	628.744	-3.45106	0.498023	-6.92951	4.22e-12	4.98e-10	Down	NC_025820.2	32160796	32164670	+	LOC104903862	rop guanine nucleotide exchange factor 1	-	-	-	-
gene-LOC104887530	4241	368	5.15	382	6.11	395	5.87	1260	20.07	920	14.12	1212	18.61	725.162	1.3552	0.195617	6.92784	4.27e-12	5e-10	Ups	NC_025813.2	36350059	36373062	+	LOC104887530	beta-galactosidase%2C transcript variant X2	-	-	-	K01190
gene-LOC104900102	1372	66	2.86	25	1.24	17	0.78	898	44.21	325	15.41	573	27.2	289.468	3.53066	0.510094	6.92159	4.47e-12	5.19e-10	Ups	NC_025818.2	41280437	41284378	+	LOC104900102	expansin-A4	GO:0009664:plant-type cell wall organization;	GO:0005576:extracellular region;GO:0016020:membrane;	-	-
gene-LOC104895405	2399	11	0.27	6	0.17	10	0.26	80	2.25	97	2.63	98	2.66	47.6666	3.00789	0.434724	6.91907	4.55e-12	5.24e-10	Ups	NC_025812.2	17447502	17449900	+	LOC104895405	L-type lectin-domain containing receptor kinase S.6	-	-	-	-
gene-LOC104903125	3610	76	1.25	71	1.33	157	2.74	6	0.11	11	0.2	9	0.16	56.4388	-3.4135	0.493763	-6.91323	4.74e-12	5.42e-10	Down	NC_025820.2	13367474	13392416	-	LOC104903125	transcription factor LHW%2C transcript variant X8	-	-	-	-
gene-LOC104888044	3083	44	0.85	24	0.53	18	0.37	218	4.78	376	7.94	312	6.59	158.054	3.04814	0.441131	6.90982	4.85e-12	5.51e-10	Ups	NC_025814.2	2328668	2333940	-	LOC104888044	uncharacterized LOC104888044	-	-	-	K10706
gene-LOC104903217	2186	21	0.57	17	0.53	22	0.63	131	4.05	119	3.54	181	5.39	77.7285	2.56756	0.37221	6.89815	5.27e-12	5.94e-10	Ups	NC_025813.2	234853	240255	-	LOC104903217	protein ESKIMO 1	-	-	-	-
gene-LOC104894235	1967	1	0.03	1	0.03	1	0.03	41	1.41	78	2.58	98	3.24	35.0574	4.83749	0.703871	6.8727	6.3e-12	7.06e-10	Ups	NC_025816.2	45634885	45637961	-	LOC104894235	cytochrome P450 CYP72A219	-	-	-	-
gene-LOC104901723	3321	7	0.13	12	0.25	5	0.09	115	2.34	163	3.19	372	7.3	108.035	4.06284	0.592031	6.86255	6.76e-12	7.52e-10	Ups	NC_025819.2	29272955	29279336	+	LOC104901723	cellulose synthase A catalytic subunit 7 [UDP-forming]	GO:0030244:cellulose biosynthetic process;	GO:0016021:integral component of membrane;	GO:0016760:cellulose synthase (UDP-forming) activity;GO:0008270:zinc ion binding;	K10999
gene-LOC104900630	1982	4252	127.44	3340	114.29	4118	131.04	2260	77.02	1564	51.35	1985	65.23	2945.63	-1.19184	0.173818	-6.85682	7.04e-12	7.78e-10	Down	NC_025819.2	2190289	2201194	+	LOC104900630	chaperone protein dnaJ A6%2C chloroplastic	-	-	-	K03686
gene-LOC104902283	3755	38	0.6	46	0.83	37	0.62	331	5.95	515	8.92	219	3.8	187.472	2.80117	0.408808	6.85204	7.28e-12	7.99e-10	Ups	NC_025819.2	36886030	36899929	+	LOC104902283	probable RNA-dependent RNA polymerase 3%2C transcript variant X2	-	-	-	K11699
gene-LOC104887596	1595	73	2.72	66	2.81	17	0.67	807	34.18	613	25.01	1144	46.71	427.506	3.51285	0.514462	6.8282	8.6e-12	9.37e-10	Ups	NC_025813.2	37453271	37454865	-	LOC104887596	probable carboxylesterase 17	-	-	-	-
gene-LOC104884697	1811	559	18.34	738	27.64	625	21.77	239	8.91	185	6.65	231	8.31	443.965	-1.7298	0.254425	-6.79886	1.05e-11	1.14e-09	Down	NW_017567643.1	69631	77156	-	LOC104884697	cell number regulator 1%2C transcript variant X1	-	-	-	-
gene-LOC104897369	1837	18	0.58	11	0.41	21	0.72	198	7.28	144	5.1	465	16.49	135.81	3.55111	0.52238	6.79796	1.06e-11	1.14e-09	Ups	NC_025817.2	51846832	51853541	+	LOC104897369	probable polygalacturonase At1g80170	-	-	-	K01213
gene-LOC104888109	2204	415	11.19	312	9.6	370	10.59	1982	60.74	1357	40.06	3056	90.3	1188.89	2.29431	0.338133	6.78522	1.16e-11	1.24e-09	Ups	NC_025814.2	2629066	2632217	-	LOC104888109	uncharacterized LOC104888109%2C transcript variant X2	-	-	-	-
gene-LOC104882862	851	2	0.14	0	0	0	0	76	6.03	170	13	44	3.37	45.893	5.19379	0.765608	6.78387	1.17e-11	1.24e-09	Ups	NC_025813.2	8130925	8132839	-	LOC104882862	hypothetical protein	-	-	-	-
gene-LOC104884700	2046	3	0.09	5	0.17	3	0.09	144	4.75	440	13.99	61	1.94	103.981	4.7155	0.695491	6.7801	1.2e-11	1.27e-09	Ups	NW_017567645.1	47901	50296	-	LOC104884700	cytochrome P450 71A4-like	-	-	-	-
gene-LOC104901813	1948	178	5.43	105	3.66	155	5.02	500	17.34	520	17.37	470	15.71	307.304	1.57333	0.232132	6.77776	1.22e-11	1.28e-09	Ups	NC_025812.2	33064765	33071864	-	LOC104901813	hypothetical protein	-	-	-	-
gene-LOC104884175	892	144	9.59	70	5.32	34	2.4	1605	121.54	935	68.21	767	56	543.337	3.26182	0.481901	6.76864	1.3e-11	1.35e-09	Ups	NW_017567575.1	204298	211700	-	LOC104884175	LOB domain-containing protein 4	-	-	-	-
gene-LOC104887636	1245	27	1.29	17	0.93	2	0.1	534	28.97	1353	70.72	334	17.47	358.495	4.57121	0.675382	6.76834	1.3e-11	1.35e-09	Ups	NC_025813.2	37966644	37968889	-	LOC104887636	expansin-A10	GO:0009664:plant-type cell wall organization;	GO:0005576:extracellular region;GO:0016020:membrane;	-	-
gene-LOC104888045	4304	194	2.68	149	2.35	50	0.73	1428	22.41	1744	26.37	3136	47.45	1068.13	3.50583	0.518167	6.76583	1.33e-11	1.36e-09	Ups	NC_025814.2	2339420	2350553	+	LOC104888045	probable helicase MAGATAMA 3%2C transcript variant X3	-	-	-	K10706
gene-LOC104884213	1797	1035	34.22	837	31.59	1051	36.89	334	12.55	119	4.31	240	8.7	617.067	-2.21902	0.32819	-6.7614	1.37e-11	1.39e-09	Down	NW_017567578.1	282055	287872	+	LOC104884213	uncharacterized LOC104884213%2C transcript variant X2	-	-	-	-
gene-LOC104897509	1624	1116	40.82	1913	79.89	2603	101.09	268	11.15	344	13.78	421	16.88	1152.01	-2.50423	0.372069	-6.73055	1.69e-11	1.71e-09	Down	NC_025817.2	53860233	53864415	+	LOC104897509	haloacid dehalogenase-like hydrolase domain-containing protein 3	GO:0008152:metabolic process;	-	GO:0008967:phosphoglycolate phosphatase activity;	-
gene-LOC104895778	2739	653	14.16	650	16.09	1083	24.94	327	8.06	232	5.51	290	6.9	545.452	-1.64076	0.244092	-6.72188	1.79e-11	1.81e-09	Down	NC_025817.2	11410313	11428218	-	LOC104895778	cell division control protein 48 homolog B%2C transcript variant X2	-	-	-	-
gene-LOC104894128	3947	149	2.24	114	1.96	61	0.97	1322	22.62	810	13.35	600	9.9	470.577	2.70019	0.401976	6.7173	1.85e-11	1.85e-09	Ups	NC_025816.2	43789066	43794467	+	LOC104894128	pentatricopeptide repeat-containing protein At1g18900%2C transcript variant X4	-	-	-	-
gene-LOC104905405	2059	2862	82.57	2856	94.07	3348	102.55	1620	53.15	896	28.32	1190	37.64	2160.05	-1.47831	0.220153	-6.71493	1.88e-11	1.87e-09	Down	NW_017567326.1	3074021	3083350	+	LOC104905405	transducin beta-like protein 2	-	-	-	-
gene-LOC104894060	925	543	34.87	437	32.04	535	36.48	193	14.09	122	8.58	208	14.64	346.388	-1.68986	0.252284	-6.69823	2.11e-11	2.08e-09	Down	NC_025816.2	43018199	43020004	+	LOC104894060	glutathione S-transferase U9	-	-	-	K00799
gene-LOC104887133	1176	41	2.07	24	1.38	42	2.25	385	22.11	269	14.88	150	8.31	140.062	2.5922	0.387165	6.69533	2.15e-11	2.11e-09	Ups	NC_025813.2	27329408	27330829	+	LOC104887133	protein SRC2 homolog	-	-	-	-
gene-LOC104904546	2068	114	3.27	68	2.23	31	0.95	641	20.94	800	25.17	858	27.02	398.139	3.04654	0.455295	6.69136	2.21e-11	2.16e-09	Ups	NC_025820.2	39952397	39955768	-	LOC104904546	glycerol kinase	-	-	-	K00864
gene-LOC104889474	2176	46	1.26	32	1	19	0.55	263	8.16	952	28.47	470	14.07	286.861	3.61041	0.539869	6.68756	2.27e-11	2.19e-09	Ups	NC_025812.2	7733472	7738757	+	LOC104889474	omega-hydroxypalmitate O-feruloyl transferase	-	-	-	-
gene-LOC104890135	935	91	5.78	352	25.53	101	6.81	4936	356.59	2397	166.82	3519	245.11	1749.59	3.65065	0.545908	6.68729	2.27e-11	2.19e-09	Ups	NC_025815.2	3288899	3290703	+	LOC104890135	hypothetical protein	-	-	-	-
gene-LOC104884838	1484	0	0	0	0	0	0	32	1.46	59	2.59	91	3.99	29.0243	5.49104	0.82206	6.67961	2.4e-11	2.3e-09	Ups	NW_017567685.1	9902	13050	-	LOC104884838	probable beta-1%2C4-xylosyltransferase IRX9	-	-	-	-
gene-LOC104906403	1219	2	0.1	7	0.39	24	1.24	336	18.62	185	9.88	518	27.67	167.095	4.21452	0.631091	6.67815	2.42e-11	2.3e-09	Ups	NW_017567365.1	216159	218069	-	LOC104906403	peroxidase 66-like	-	-	-	K00430
gene-LOC104903042	698	1683	143.24	2611	253.7	3103	280.38	91	8.81	184	17.15	373	34.8	1409.86	-3.37086	0.505816	-6.6642	2.66e-11	2.52e-09	Down	NC_025820.2	10357923	10358620	+	LOC104903042	calcium-binding protein PBP1	-	-	GO:0005509:calcium ion binding;	-
gene-LOC104885104	1780	741	24.73	618	23.55	831	29.44	433	16.43	345	12.61	412	15.07	566.8	-1.05432	0.158472	-6.65303	2.87e-11	2.7e-09	Down	NW_017567841.1	11229	21732	-	LOC104885104	RNA polymerase II C-terminal domain phosphatase-like 2	-	-	-	K18998
gene-LOC104892466	1441	0	0	0	0	0	0	48	2.25	34	1.54	88	3.98	26.6165	5.45174	0.819613	6.6516	2.9e-11	2.71e-09	Ups	NC_025816.2	6236346	6237786	-	LOC104892466	glucuronoxylan 4-O-methyltransferase 1-like	-	-	-	K18801
gene-LOC104894119	2135	2	0.06	5	0.16	20	0.59	549	17.37	243	7.41	143	4.36	143.112	4.25476	0.639755	6.65061	2.92e-11	2.72e-09	Ups	NC_025816.2	43615715	43620395	+	LOC104894119	protein NRT1/ PTR FAMILY 2.11	GO:0006810:transport;	GO:0016020:membrane;	GO:0005215:transporter activity;	K14638
gene-LOC104905946	2475	280	6.72	275	7.54	320	8.15	770	21.01	639	16.8	729	19.18	484.16	1.09238	0.164343	6.64696	2.99e-11	2.77e-09	Ups	NC_025813.2	3511815	3516554	+	LOC104905946	probable dolichyl pyrophosphate Man9GlcNAc2 alpha-1%2C3-glucosyltransferase%2C transcript variant X3	-	-	-	K03848
gene-LOC104904547	2861	90	1.87	87	2.06	97	2.14	304	7.18	373	8.48	358	8.15	209.989	1.71116	0.257614	6.64233	3.09e-11	2.84e-09	Ups	NC_025820.2	39963910	39970285	+	LOC104904547	pyrophosphate-energized vacuolar membrane proton pump 1	GO:0015992:proton transport;	GO:0016020:membrane;	GO:0004427:inorganic diphosphatase activity;GO:0009678:hydrogen-translocating pyrophosphatase activity;	K01507
gene-LOC104899082	998	801	47.68	608	41.32	803	50.75	448	30.32	283	18.45	341	22.25	550.776	-1.22705	0.184774	-6.64084	3.12e-11	2.85e-09	Down	NC_025818.2	20485750	20493276	-	LOC104899082	nucleolar protein 16	-	-	-	K14839
gene-LOC104900497	2703	1	0.02	3	0.08	1	0.02	66	1.65	60	1.44	41	0.99	26.5554	4.169	0.628183	6.6366	3.21e-11	2.92e-09	Ups	NC_025819.2	214868	220485	+	LOC104900497	probable LRR receptor-like serine/threonine-protein kinase At2g24230	-	-	-	-
gene-LOC104883339	965	28	1.72	331	23.26	47	3.07	15018	1051.22	5599	377.55	9044	610.37	4540.02	4.78173	0.720657	6.63524	3.24e-11	2.93e-09	Ups	NW_017567520.1	200707	204221	+	LOC104883339	hypothetical protein	-	-	-	-
gene-LOC104883340	968	99	6.08	47	3.29	163	10.62	3893	271.66	1168	78.52	707	47.57	893.399	3.63329	0.548075	6.62918	3.38e-11	3.03e-09	Ups	NW_017567520.1	214933	218202	+	LOC104883340	hypothetical protein	-	-	-	-
gene-LOC104902883	3151	1196	22.55	838	18.04	1035	20.72	560	12	485	10.02	525	10.85	780.1	-1.13887	0.171883	-6.62582	3.45e-11	3.07e-09	Down	NC_025820.2	6945155	6951224	+	LOC104902883	hypothetical protein%2C transcript variant X3	-	-	-	-
gene-LOC104892639	3349	1188	21.07	2414	48.89	2177	41	514	10.37	465	9.04	337	6.55	1235.54	-2.27452	0.343284	-6.62575	3.45e-11	3.07e-09	Down	NC_025812.2	12876418	12883161	-	LOC104892639	uncharacterized WD repeat-containing protein C2A9.03-like%2C transcript variant X4	-	-	-	-
gene-LOC104884363	1264	104	4.89	57	3.06	47	2.35	550	29.39	835	42.99	2321	119.59	630.525	3.64258	0.550996	6.61089	3.82e-11	3.36e-09	Ups	NW_017567591.1	87660	98673	-	LOC104884363	transcription factor bHLH35	-	-	-	-
gene-LOC104897405	2308	2452	63.11	2274	66.82	2682	73.29	7157	209.46	9149	257.95	7770	219.25	5061.74	1.50663	0.227906	6.61076	3.82e-11	3.36e-09	Ups	NC_025817.2	52304268	52311209	-	LOC104897405	aldehyde dehydrogenase family 2 member B7%2C mitochondrial%2C transcript variant X2	GO:0055114:oxidation-reduction process;	-	GO:0016620:oxidoreductase activity, acting on the aldehyde or oxo group of donors, NAD or NADP as acceptor;	K00128
gene-LOC104889653	1619	103	3.78	40	1.68	90	3.51	528	22.03	1011	40.63	487	19.59	358.354	2.82832	0.427969	6.6087	3.88e-11	3.39e-09	Ups	NC_025814.2	24844589	24846729	-	LOC104889653	transcription factor DIVARICATA	GO:0010033:response to organic substance;	-	-	-
gene-LOC104906205	1850	124	3.98	101	3.7	41	1.4	6	0.22	5	0.18	3	0.11	50.0375	-3.95532	0.598958	-6.60366	4.01e-11	3.49e-09	Down	NW_017567352.1	648281	651402	+	LOC104906205	putative NAC domain-containing protein 94	-	-	-	-
gene-LOC104906437	1696	1212	42.45	1237	49.47	2981	110.85	389	15.49	383	14.69	387	14.86	1111.76	-2.29257	0.347587	-6.59568	4.23e-11	3.66e-09	Down	NW_017567365.1	646468	652881	-	LOC104906437	oxygen-dependent coproporphyrinogen-III oxidase%2C chloroplastic	GO:0006779:porphyrin-containing compound biosynthetic process;GO:0055114:oxidation-reduction process;	-	GO:0004109:coproporphyrinogen oxidase activity;	K00228
gene-LOC104891816	1504	6	0.24	1	0.05	2	0.08	59	2.65	147	6.36	93	4.03	49.0456	4.22553	0.642921	6.57239	4.95e-11	4.26e-09	Ups	NC_025815.2	31729215	31732886	-	LOC104891816	probable serine/threonine-protein kinase WNK11	-	-	-	K08867
gene-LOC104909007	4184	23	0.33	17	0.28	61	0.92	394	6.36	448	6.97	230	3.58	182.412	3.05471	0.465066	6.56833	5.09e-11	4.35e-09	Ups	NW_017567483.1	13788	18103	+	LOC104909007	MDIS1-interacting receptor like kinase 2-like%2C transcript variant X2	GO:0009987:cellular process;GO:0008152:metabolic process;	-	GO:0016301:kinase activity;	-
gene-LOC109134796	974	13	0.79	11	0.77	4	0.26	87	6.03	667	44.56	398	26.61	191.901	4.41706	0.673037	6.56288	5.28e-11	4.49e-09	Ups	NC_025815.2	24029680	24075327	+	LOC109134796	uncharacterized LOC109134796%2C transcript variant X1	-	-	GO:0005488:binding;	-
gene-LOC104892909	2535	5226	122.47	8117	217.16	6063	150.84	1234	32.88	839	21.54	1718	44.14	4072.71	-2.46	0.375292	-6.55491	5.57e-11	4.71e-09	Down	NC_025816.2	12711237	12713771	+	LOC104892909	transcription factor MYC2	GO:1901700:response to oxygen-containing compound;GO:0050794:regulation of cellular process;GO:0006950:response to stress;	-	-	K13422
gene-LOC104888847	1848	1573	50.57	1294	47.49	1701	58.05	742	27.12	478	16.83	734	25.87	1100.39	-1.39324	0.212714	-6.54985	5.76e-11	4.85e-09	Down	NC_025814.2	12534860	12539333	-	LOC104888847	probable tRNA N6-adenosine threonylcarbamoyltransferase%2C transcript variant X2	-	-	-	K01409
gene-LOC104898517	2137	1171	32.55	1460	46.34	2912	85.94	414	13.09	266	8.1	445	13.56	1131.85	-2.3726	0.362646	-6.54248	6.05e-11	5.07e-09	Down	NC_025818.2	5893556	5896789	+	LOC104898517	hypothetical protein	-	-	-	-
gene-LOC104892504	1253	15146	718.09	6381	345.38	9692	487.84	1208	65.12	1754	91.09	2195	114.09	6230.01	-2.60792	0.398694	-6.54115	6.1e-11	5.08e-09	Down	NC_025816.2	6801088	6812026	-	LOC104892504	transcription factor TGA4	-	-	-	-
gene-LOC104900954	995	122	7.28	77	5.25	111	7.04	745	50.58	391	25.57	359	23.5	279.208	2.00438	0.306568	6.53811	6.23e-11	5.13e-09	Ups	NC_025812.2	31553943	31554937	-	LOC104900954	RING-H2 finger protein ATL80	-	-	-	-
gene-LOC104895114	2008	820	24.26	419	14.15	153	4.81	6691	225.08	6261	202.89	8681	281.56	3619	3.44648	0.527162	6.5378	6.24e-11	5.13e-09	Ups	NC_025817.2	3270960	3275412	+	LOC104895114	cytochrome P450 84A1	GO:0010224:response to UV-B;GO:0055114:oxidation-reduction process;	GO:0005783:endoplasmic reticulum;	GO:0046424:ferulate 5-hydroxylase activity;GO:0009055:electron carrier activity;GO:0005506:iron ion binding;GO:0020037:heme binding;GO:0016705:oxidoreductase activity, acting on paired donors, with incorporation or reduction of molecular oxygen;	K09755
gene-LOC104890537	867	4134	283.26	3048	238.43	3331	242.31	234	18.23	522	39.18	703	52.81	2081.83	-2.82363	0.431907	-6.53759	6.25e-11	5.13e-09	Down	NC_025815.2	7272583	7273449	-	LOC104890537	protein DELAY OF GERMINATION 1	-	-	-	-
gene-LOC104893063	2334	2291	58.31	1991	57.85	2676	72.31	1471	42.57	951	26.51	1174	32.76	1768.25	-1.13556	0.173846	-6.53203	6.49e-11	5.29e-09	Down	NC_025816.2	16721921	16729395	+	LOC104893063	DEAD-box ATP-dependent RNA helicase 5	-	-	GO:0003676:nucleic acid binding;GO:0005524:ATP binding;GO:0008026:ATP-dependent helicase activity;	K14811
gene-LOC104890023	2078	570	16.3	370	12.08	325	9.86	1718	55.85	2010	62.94	1725	54.06	1072.07	1.88105	0.288234	6.52613	6.75e-11	5.48e-09	Ups	NC_025815.2	2056878	2065471	-	LOC104890023	NAD(H) kinase 1	-	-	-	K00858
gene-LOC104888430	912	8	0.52	38	2.83	34	2.35	610	45.18	1045	74.56	260	18.57	312.233	3.88415	0.595876	6.51838	7.11e-11	5.74e-09	Ups	NC_025814.2	6380989	6382002	+	LOC104888430	jasmonate-induced protein homolog	-	-	-	-
gene-LOC104898042	1606	20	0.74	4	0.17	16	0.63	292	12.28	124	5.02	143	5.8	90.6222	3.32695	0.510766	6.51364	7.33e-11	5.89e-09	Ups	NC_025817.2	60832026	60835966	+	LOC104898042	transcription factor MYB1R1	-	-	-	-
gene-LOC104895519	2920	79	1.61	30	0.7	33	0.71	412	9.53	312	6.95	309	6.89	183.197	2.55544	0.392447	6.51155	7.44e-11	5.95e-09	Ups	NC_025817.2	7697736	7703627	-	LOC104895519	putative U-box domain-containing protein 50	-	-	-	-
gene-LOC104897537	1969	174	5.25	160	5.51	169	5.41	52	1.78	32	1.06	56	1.85	110.322	-1.98561	0.305056	-6.50899	7.57e-11	6.02e-09	Down	NC_025817.2	54297647	54301592	+	LOC104897537	squamosa promoter-binding-like protein 16%2C transcript variant X2	-	-	-	-
gene-LOC104891891	1513	0	0	0	0	0	0	37	1.65	38	1.63	61	2.63	21.3302	5.31429	0.816843	6.50589	7.72e-11	6.11e-09	Ups	NC_025815.2	32515362	32519329	-	LOC104891891	E3 ubiquitin-protein ligase At4g11680	-	-	GO:0046872:metal ion binding;	-
gene-LOC104890029	3298	75	1.35	75	1.54	54	1.03	456	9.34	301	5.94	255	5.04	190.193	2.02518	0.311971	6.49156	8.5e-11	6.69e-09	Ups	NC_025815.2	2106812	2113038	+	LOC104890029	hypothetical protein	-	-	-	-
gene-LOC104891570	2400	1406	34.8	1814	51.26	1914	50.3	791	22.26	393	10.66	487	13.22	1161.8	-1.80452	0.278338	-6.48321	8.98e-11	7.04e-09	Down	NC_025815.2	27425133	27428453	-	LOC104891570	ferredoxin--nitrite reductase%2C chloroplastic	GO:0055114:oxidation-reduction process;	-	GO:0020037:heme binding;GO:0051536:iron-sulfur cluster binding;GO:0048307:ferredoxin-nitrite reductase activity;	K00366
gene-LOC104884505	1557	150	5.72	88	3.83	137	5.55	432	18.74	568	23.74	535	22.38	305.496	1.83738	0.283997	6.46972	9.82e-11	7.66e-09	Ups	NW_017567607.1	56911	78119	+	LOC104884505	hypothetical protein isoform A%2C transcript variant X2	-	-	-	-
gene-LOC104890581	3114	51	0.97	41	0.89	25	0.51	519	11.26	188	3.93	408	8.53	189.875	2.84645	0.440741	6.45832	1.06e-10	8.2e-09	Ups	NC_025815.2	7996094	8000724	+	LOC104890581	probable receptor-like serine/threonine-protein kinase At5g57670	-	-	-	-
gene-LOC104902322	820	310	22.46	373	30.85	268	20.61	1356	111.7	1593	126.41	1113	88.4	800.46	1.84511	0.285718	6.45779	1.06e-10	8.2e-09	Ups	NC_025819.2	37360729	37365521	-	LOC104902322	profilin	GO:0030036:actin cytoskeleton organization;	GO:0005856:cytoskeleton;GO:0005737:cytoplasm;	GO:0003779:actin binding;	K05759
gene-LOC104906422	4059	163	2.39	169	2.82	173	2.69	869	14.46	1410	22.6	632	10.14	543.667	2.26475	0.350742	6.45703	1.07e-10	8.2e-09	Ups	NC_025813.2	4050194	4062145	-	LOC104906422	lisH domain and HEAT repeat-containing protein KIAA1468 homolog	-	-	-	-
gene-LOC104892026	1568	2574	97.52	1672	72.32	2520	101.36	1344	57.9	929	38.55	932	38.71	1667.27	-1.25225	0.194352	-6.44319	1.17e-10	8.93e-09	Down	NC_025815.2	32975329	32993440	-	LOC104892026	rRNA-processing protein EFG1	-	-	-	-
gene-LOC104889083	2453	1631	39.5	1443	39.9	1860	47.82	1108	30.51	709	18.81	831	22.06	1269.49	-1.08638	0.168621	-6.44272	1.17e-10	8.93e-09	Down	NC_025814.2	16314181	16318144	+	LOC104889083	hypothetical protein	-	-	-	-
gene-LOC104900261	1113	629	33.57	586	35.71	734	41.59	435	26.4	297	17.36	303	17.73	500.191	-1.10265	0.17145	-6.43133	1.26e-10	9.58e-09	Down	NC_025818.2	42917210	42929203	-	LOC104900261	U2 small nuclear ribonucleoprotein B''	GO:0000398:mRNA splicing, via spliceosome;	-	GO:0017069:snRNA binding;GO:0000166:nucleotide binding;	K11094
gene-LOC104894826	3265	278	5.06	282	5.86	188	3.63	5739	118.73	2171	43.27	1201	23.96	1473.45	3.09425	0.481187	6.43046	1.27e-10	9.59e-09	Ups	NC_025816.2	52233678	52242614	-	LOC104894826	heat shock 70 kDa protein 17	-	-	-	K09486
gene-LOC104894728	1032	51	2.94	55	3.61	82	5.01	269	17.61	230	14.5	204	12.87	140.956	1.68442	0.262551	6.41558	1.4e-10	1.05e-08	Ups	NC_025816.2	51135772	51136803	-	LOC104894728	protein LIGHT-DEPENDENT SHORT HYPOCOTYLS 4-like	-	-	-	-
gene-LOC104905305	1752	5067	171.81	5010	193.94	6393	230.14	2165	83.47	1526	56.68	2437	90.59	3837.8	-1.58159	0.246569	-6.41437	1.41e-10	1.06e-08	Down	NW_017567326.1	1853256	1858007	-	LOC104905305	dnaJ protein homolog 2	-	-	-	K09503
gene-LOC104895573	3026	124	2.43	101	2.26	102	2.13	610	13.62	330	7.1	362	7.79	254.882	1.73826	0.272219	6.38552	1.71e-10	1.26e-08	Ups	NC_025817.2	8409756	8415859	+	LOC104895573	hypothetical protein%2C transcript variant X3	-	-	-	-
gene-LOC104895020	1145	7	0.36	9	0.53	5	0.28	87	5.13	68	3.86	135	7.68	49.0552	3.29773	0.517041	6.37808	1.79e-10	1.32e-08	Ups	NC_025817.2	2150597	2161550	+	LOC104895020	germin-like protein 5-1	GO:0055114:oxidation-reduction process;	GO:0048046:apoplast;	GO:0004784:superoxide dismutase activity;GO:0045735:nutrient reservoir activity;GO:0030145:manganese ion binding;	-
gene-LOC104885392	1660	45	1.61	108	4.41	147	5.58	0	0	5	0.2	4	0.16	54.279	-4.34393	0.681726	-6.37196	1.87e-10	1.37e-08	Down	NW_017568445.1	916	2660	-	LOC104885392	UPF0496 protein At1g20180	-	-	-	-
gene-LOC104909120	2417	45	1.11	37	1.04	47	1.23	524	14.64	374	10.07	157	4.23	181.561	2.66951	0.419135	6.36909	1.9e-10	1.39e-08	Ups	NW_017567488.1	373866	379541	-	LOC104909120	beta-glucosidase BoGH3B%2C transcript variant X1	-	-	-	K05349
gene-LOC104895907	2719	62	1.35	57	1.42	42	0.97	314	7.8	197	4.71	237	5.68	142.982	1.94656	0.305647	6.36865	1.91e-10	1.39e-08	Ups	NC_025812.2	20077979	20102334	+	LOC104895907	sterol 3-beta-glucosyltransferase UGT80B1%2C transcript variant X2	-	-	-	K05841
gene-LOC104902100	1716	4661	161.36	2783	109.99	4800	176.42	1742	68.57	1332	50.51	1737	65.92	2864.23	-1.49111	0.234415	-6.36097	2e-10	1.45e-08	Down	NC_025819.2	34217633	34225572	+	LOC104902100	protein arginine N-methyltransferase PRMT10	-	-	-	K11434
gene-LOC104902329	2125	109	3.05	67	2.14	115	3.41	3	0.1	10	0.31	13	0.4	54.6262	-3.31156	0.520783	-6.35881	2.03e-10	1.46e-08	Down	NC_025819.2	37430920	37436145	+	LOC104902329	hypothetical protein	-	GO:0009505:plant-type cell wall;	-	-
gene-LOC104902383	1873	205	6.5	154	5.58	228	7.68	566	20.41	514	17.86	435	15.13	335.695	1.17639	0.185037	6.35759	2.05e-10	1.47e-08	Ups	NC_025819.2	38071219	38080952	+	LOC104902383	hypothetical protein%2C transcript variant X1	-	-	-	-
gene-LOC104895550	1461	85	3.46	73	3.39	77	3.32	480	22.19	237	10.56	462	20.59	221.989	2.06109	0.324372	6.35408	2.1e-10	1.5e-08	Ups	NC_025812.2	1379357	1381175	+	LOC104895550	transcription repressor MYB6	-	-	-	K09422
gene-LOC104901374	1729	2552	87.68	2346	92.02	2163	78.9	7833	306.01	6440	242.37	5624	211.84	4304.94	1.27364	0.200497	6.35243	2.12e-10	1.5e-08	Ups	NC_025819.2	20442610	20447879	-	LOC104901374	hypothetical protein%2C transcript variant X1	-	-	-	-
gene-LOC104907239	1309	20	0.91	13	0.67	9	0.43	106	5.47	357	17.75	229	11.39	118.222	3.52279	0.555129	6.3459	2.21e-10	1.56e-08	Ups	NW_017567381.1	388421	392537	+	LOC104907239	hypothetical protein	-	-	-	-
gene-LOC104884444	1864	411	13.1	286	10.41	487	16.48	1117	40.48	1077	37.6	956	33.4	692.278	1.23041	0.194016	6.34179	2.27e-10	1.6e-08	Ups	NW_017567600.1	223004	228500	-	LOC104884444	zinc finger CCCH domain-containing protein 67	-	-	-	-
gene-LOC109134614	2383	17	0.42	20	0.57	22	0.58	187	5.3	101	2.76	101	2.76	69.2062	2.39807	0.378278	6.33943	2.31e-10	1.62e-08	Ups	NC_025814.2	8833013	8835395	+	LOC109134614	pentatricopeptide repeat-containing protein At4g25270%2C chloroplastic	-	-	-	-
gene-LOC104908780	3041	14653	286.25	10865	242.31	10455	216.83	5374	119.37	4913	105.13	3976	85.15	8543.42	-1.50696	0.238112	-6.32877	2.47e-10	1.72e-08	Down	NC_025813.2	7491065	7494668	-	LOC104908780	EIN3-binding F-box protein 1	-	GO:0044424:intracellular part;	-	K14515
gene-LOC104902917	1287	2906	134.14	4974	262.11	8242	403.89	1430	75.05	840	42.47	971	49.14	3303.7	-2.40504	0.380804	-6.31569	2.69e-10	1.87e-08	Down	NC_025820.2	7989830	7994217	-	LOC104902917	E3 ubiquitin-protein ligase MIEL1%2C transcript variant X1	-	-	GO:0008270:zinc ion binding;	K10144
gene-LOC104887887	1793	6588	218.28	5449	206.11	6474	227.72	3468	130.65	2719	98.68	3460	125.68	4740.7	-1.11579	0.177059	-6.30179	2.94e-10	2.03e-08	Down	NC_025814.2	428926	432057	-	LOC104887887	heterogeneous nuclear ribonucleoprotein 1%2C transcript variant X1	-	-	-	K14411
gene-LOC104905337	2944	211	4.26	200	4.61	236	5.06	554	12.71	511	11.29	462	10.22	349.472	1.04295	0.165553	6.29978	2.98e-10	2.05e-08	Ups	NW_017567326.1	2245526	2251308	-	LOC104905337	F-box protein At5g51380%2C transcript variant X4	-	-	-	K10268
gene-LOC104904316	860	31	2.14	45	3.55	68	4.99	712	55.92	288	21.79	259	19.61	212.51	2.73534	0.434242	6.29911	2.99e-10	2.05e-08	Ups	NC_025820.2	37496311	37499567	-	LOC104904316	hypothetical protein	-	-	-	-
gene-LOC104901737	1141	669	34.83	532	31.62	818	45.21	399	23.62	349	19.9	303	17.29	513.358	-1.11133	0.176462	-6.29781	3.02e-10	2.06e-08	Down	NC_025819.2	29459739	29468153	+	LOC104901737	hypothetical protein	-	-	-	K10842
gene-LOC104894701	1691	214	7.52	135	5.41	146	5.45	1335	53.33	8896	342.33	1714	66.01	2012.15	3.91228	0.624858	6.26107	3.82e-10	2.6e-08	Ups	NC_025812.2	15875654	15878348	-	LOC104894701	hypothetical protein	-	-	-	-
gene-LOC104906647	3796	2202	34.46	2250	40.2	2962	49.21	678	12.06	873	14.97	988	16.95	1698.6	-1.67179	0.267683	-6.24541	4.23e-10	2.86e-08	Down	NW_017567368.1	580428	584573	-	LOC104906647	NF-X1-type zinc finger protein NFXL1	-	-	-	K12236
gene-LOC104905703	1333	308	13.73	70	3.56	57	2.7	2385	120.86	1729	84.4	3813	186.29	1312.81	3.61028	0.578463	6.24116	4.34e-10	2.93e-08	Ups	NC_025813.2	3270361	3273024	+	LOC104905703	allene oxide cyclase%2C chloroplastic%2C transcript variant X2	-	-	-	K10525
gene-LOC104895821	541	1117	122.66	1547	193.94	1531	178.48	581	72.54	513	61.7	332	39.97	963.215	-1.73127	0.277758	-6.233	4.58e-10	3.07e-08	Down	NC_025812.2	19786217	19786757	+	LOC104895821	histone H4	GO:0006334:nucleosome assembly;	GO:0000786:nucleosome;GO:0005634:nucleus;	GO:0003677:DNA binding;GO:0046982:protein heterodimerization activity;	K11254
gene-LOC104891126	2648	652	14.63	669	17.13	870	20.72	460	11.73	321	7.89	343	8.44	556.422	-1.1477	0.184324	-6.22652	4.77e-10	3.19e-08	Down	NC_025815.2	16973387	17006846	-	LOC104891126	multisubstrate pseudouridine synthase 7	-	-	-	K06176
gene-LOC104899598	1041	2	0.11	6	0.39	5	0.3	63	4.09	55	3.44	87	5.44	34.2939	3.42533	0.550885	6.21787	5.04e-10	3.35e-08	Ups	NC_025818.2	33664845	33665885	+	LOC104899598	germin-like protein subfamily 3 member 4	-	GO:0005576:extracellular region;	GO:0046872:metal ion binding;	-
gene-LOC104890684	849	6	0.42	4	0.32	4	0.3	72	5.73	86	6.59	44	3.38	33.6746	3.33222	0.536718	6.20851	5.35e-10	3.54e-08	Ups	NC_025815.2	9689772	9690620	-	LOC104890684	hypothetical protein	-	-	-	-
gene-LOC104904633	1814	51	1.67	27	1.01	45	1.56	204	7.6	380	13.63	235	8.44	150.267	2.47262	0.398314	6.20772	5.38e-10	3.55e-08	Ups	NC_025820.2	40994415	41004699	+	LOC104904633	D-glycerate 3-kinase%2C chloroplastic	-	-	-	K15918
gene-LOC104886840	2085	7590	216.26	5992	194.91	8869	268.28	3104	100.56	2965	92.54	3680	114.95	5431.21	-1.35002	0.21756	-6.20528	5.46e-10	3.59e-08	Down	NC_025813.2	18725927	18730567	+	LOC104886840	protein IQ-DOMAIN 1	-	-	-	-
gene-LOC104903810	3554	14	0.23	18	0.34	11	0.2	116	2.2	102	1.87	81	1.48	53.6869	2.46576	0.39767	6.20052	5.63e-10	3.68e-08	Ups	NC_025820.2	30883312	30889351	-	LOC104903810	protein NLP2%2C transcript variant X3	-	-	-	-
gene-LOC104895074	2064	32	0.92	27	0.89	26	0.79	165	5.4	104	3.28	142	4.48	78.0258	2.01017	0.325085	6.18351	6.27e-10	4.09e-08	Ups	NC_025817.2	2829294	2832939	+	LOC104895074	hypothetical protein	-	-	-	-
gene-LOC104897773	1714	224	7.76	74	2.93	105	3.86	696	27.43	2552	96.89	3515	133.56	1161.89	3.55775	0.575542	6.18158	6.35e-10	4.12e-08	Ups	NC_025817.2	56990054	56997268	-	LOC104897773	beta-glucosidase 13	-	-	-	K01188
gene-LOC104904835	2386	212	5.28	159	4.52	145	3.83	843	23.87	1097	29.92	563	15.37	479.262	2.02576	0.327828	6.17933	6.44e-10	4.16e-08	Ups	NC_025820.2	43517400	43520705	+	LOC104904835	F-box/kelch-repeat protein At1g22040	-	-	-	-
gene-LOC104900581	1027	239	13.82	1394	92.06	616	37.83	13379	879.96	14616	926.08	11956	758.18	6614.05	3.50404	0.568219	6.16671	6.97e-10	4.49e-08	Ups	NC_025819.2	1462090	1463487	+	LOC104900581	hypothetical protein%2C transcript variant X4	-	-	-	-
gene-LOC104887197	993	17	1.02	9	0.61	22	1.4	296	20.13	140	9.17	92	6.03	86.862	3.01457	0.489375	6.16004	7.27e-10	4.66e-08	Ups	NC_025813.2	27327103	27329306	+	LOC104887197	acetyltransferase NSI	-	-	-	-
gene-LOC104904425	1917	7	0.22	5	0.18	8	0.26	83	2.92	543	18.43	104	3.53	121.096	4.24701	0.689804	6.15685	7.42e-10	4.74e-08	Ups	NC_025820.2	38620808	38622724	-	LOC104904425	allene oxide synthase-like	-	-	GO:0046872:metal ion binding;GO:0016491:oxidoreductase activity;	K01723
gene-LOC104884391	1181	9682	487.02	20845	1197.06	13647	728.79	879	50.27	2109	116.2	2153	118.73	8819.02	-3.04491	0.494654	-6.15564	7.48e-10	4.76e-08	Down	NW_017567594.1	213647	218948	-	LOC104884391	1-aminocyclopropane-1-carboxylate oxidase 1	-	-	-	K05933
gene-LOC104902350	1939	99	3.03	28	0.98	80	2.6	492	17.14	2696	90.48	859	28.85	686.571	3.71744	0.604499	6.14962	7.77e-10	4.92e-08	Ups	NC_025819.2	37687051	37688989	+	LOC104902350	zinc finger CCCH domain-containing protein 20	-	-	-	-
gene-LOC104900040	1510	1106	43.51	1771	79.54	1503	62.78	126	5.64	287	12.37	307	13.24	897.964	-2.62318	0.426795	-6.14622	7.94e-10	5.01e-08	Down	NC_025818.2	40592907	40597477	-	LOC104900040	hypothetical protein	-	-	-	-
gene-LOC104883087	2925	129	2.62	106	2.46	158	3.41	546	12.61	356	7.92	331	7.37	256.132	1.43024	0.233322	6.12992	8.79e-10	5.53e-08	Ups	NW_017567502.1	63067	66883	-	LOC104883087	G-type lectin S-receptor-like serine/threonine-protein kinase At1g11330	-	-	-	K04733
gene-LOC104895588	1614	319	11.74	304	12.77	1051	41.07	93	3.89	73	2.94	44	1.78	315.703	-2.9349	0.478875	-6.12875	8.86e-10	5.55e-08	Down	NC_025817.2	8647010	8650897	-	LOC104895588	hypothetical protein	-	-	-	-
gene-LOC104896408	1352	107	4.7	63	3.16	37	1.73	429	21.43	1618	77.87	871	41.96	504.344	3.3358	0.544562	6.12567	9.03e-10	5.63e-08	Ups	NC_025812.2	22845664	22851241	-	LOC104896408	ras-related protein Rab7	GO:0007264:small GTPase mediated signal transduction;GO:0015031:protein transport;	-	GO:0005525:GTP binding;GO:0016787:hydrolase activity;	K07897
gene-LOC104892621	1602	13	0.48	5	0.21	10	0.39	68	2.87	156	6.34	193	7.85	71.467	3.40818	0.559618	6.09018	1.13e-09	7.01e-08	Ups	NC_025816.2	8549487	8556260	+	LOC104892621	methionine gamma-lyase	-	-	-	K01761
gene-LOC104890190	1822	248	8.09	306	11.39	236	8.17	965	35.78	1065	38.04	807	28.85	580.856	1.6076	0.264175	6.08537	1.16e-09	7.19e-08	Ups	NC_025815.2	3851645	3858060	-	LOC104890190	phospholipase A(1) LCAT3	-	-	-	-
gene-LOC104902680	5664	2440	25.59	2052	24.57	3063	34.11	1523	18.16	941	10.81	1207	13.88	1878.88	-1.21675	0.200462	-6.06973	1.28e-09	7.9e-08	Down	NC_025820.2	2439968	2452430	+	LOC104902680	uncharacterized LOC104902680%2C transcript variant X4	-	-	-	K01522
gene-LOC104904643	1978	1595	47.9	1461	50.09	2377	75.79	838	28.62	833	27.4	834	27.46	1333.77	-1.26713	0.210138	-6.02997	1.64e-09	1e-07	Down	NC_025820.2	41153027	41158357	+	LOC104904643	nuclear pore complex protein NUP50A%2C transcript variant X1	-	-	-	K15304
gene-LOC104888319	3358	41	0.73	42	0.85	49	0.92	161	3.24	179	3.47	157	3.04	100.477	1.69424	0.281006	6.02919	1.65e-09	1e-07	Ups	NC_025814.2	5001707	5006702	+	LOC104888319	hypothetical protein	-	-	-	-
gene-LOC104905251	1090	135	7.36	104	6.47	144	8.33	5	0.31	23	1.37	9	0.54	72.8481	-3.20335	0.531857	-6.02296	1.71e-09	1.04e-07	Down	NW_017567326.1	1047268	1049241	-	LOC104905251	cyclin-U4-1	-	-	-	-
gene-LOC104892554	1568	2	0.08	1	0.04	2	0.08	67	2.89	38	1.58	32	1.33	21.5335	3.88987	0.646692	6.01502	1.8e-09	1.09e-07	Ups	NC_025816.2	7376707	7387818	+	LOC104892554	protein trichome birefringence-like 34	-	-	-	-
gene-LOC104900702	6821	2720	23.69	3757	37.36	4780	44.2	1571	15.56	1223	11.67	1457	13.91	2635.96	-1.5649	0.261173	-5.99181	2.08e-09	1.24e-07	Down	NC_025812.2	2014221	2027854	+	LOC104900702	endoribonuclease Dicer homolog 1	-	-	-	K11592
gene-LOC104896021	1525	4367	170.12	3428	152.45	4938	204.22	1743	77.2	1683	71.81	2169	92.63	3093.4	-1.33188	0.222465	-5.98691	2.14e-09	1.27e-07	Down	NC_025817.2	15407620	15411848	-	LOC104896021	serine/threonine-protein kinase SAPK2	GO:0006468:protein phosphorylation;	-	GO:0005524:ATP binding;GO:0004674:protein serine/threonine kinase activity;	K14498
gene-LOC104887280	3908	1709	25.98	1610	27.94	2646	42.7	276	4.77	76	1.27	392	6.53	1152.23	-2.94695	0.492615	-5.98226	2.2e-09	1.31e-07	Down	NC_025813.2	31923156	31929299	-	LOC104887280	hypothetical protein%2C transcript variant X3	-	-	-	-
gene-LOC104894976	1294	31	1.42	23	1.21	23	1.12	123	6.42	129	6.49	106	5.33	69.0153	1.96873	0.329188	5.98058	2.22e-09	1.31e-07	Ups	NC_025817.2	1714961	1716254	-	LOC104894976	light-inducible protein CPRF2	-	-	-	-
gene-LOC104895185	1749	639	21.7	1095	42.46	232	8.37	32	1.24	18	0.67	74	2.76	384.153	-3.70757	0.620343	-5.97664	2.28e-09	1.34e-07	Down	NC_025817.2	4031117	4033479	-	LOC104895185	thaumatin-like protein 1b	-	-	-	-
gene-LOC104900806	2033	3	0.09	4	0.13	11	0.34	111	3.69	51	1.63	119	3.81	46.2026	3.40382	0.569795	5.97377	2.32e-09	1.36e-07	Ups	NC_025819.2	5288416	5294109	-	LOC104900806	microtubule-associated protein 70-5	-	-	-	-
gene-LOC104902120	1350	52	2.29	62	3.11	171	7.99	8	0.4	8	0.39	2	0.1	51.4199	-3.6462	0.610685	-5.97068	2.36e-09	1.38e-07	Down	NC_025819.2	34545422	34546771	+	LOC104902120	steroid 5-alpha-reductase DET2	GO:0006629:lipid metabolic process;	GO:0016020:membrane;	GO:0016627:oxidoreductase activity, acting on the CH-CH group of donors;	K09591
gene-LOC104906529	1626	1469	53.67	2506	104.53	2757	106.94	262	10.88	446	17.85	571	22.87	1395.81	-2.43248	0.407409	-5.97061	2.36e-09	1.38e-07	Down	NW_017567366.1	953167	957313	+	LOC104906529	probable splicing factor 3B subunit 3	-	-	-	K12830
gene-LOC104902048	1942	6	0.18	11	0.38	3	0.1	267	9.29	97	3.25	73	2.45	68.1776	3.64693	0.610996	5.96882	2.39e-09	1.39e-07	Ups	NC_025819.2	33651070	33655113	-	LOC104902048	beta-glucuronosyltransferase GlcAT14B-like	-	-	-	K00771
gene-LOC104887858	1628	13	0.47	16	0.67	5	0.19	115	4.77	527	21.06	181	7.24	138.24	3.8247	0.641244	5.9645	2.45e-09	1.42e-07	Ups	NC_025814.2	204107	205945	+	LOC104887858	extensin%2C transcript variant X1	-	-	-	-
gene-LOC104903729	2025	6925	203.16	8966	300.29	13195	410.96	2923	97.5	2193	70.47	3411	109.7	6408.53	-1.88987	0.317093	-5.95998	2.52e-09	1.45e-07	Down	NC_025820.2	29847132	29854291	-	LOC104903729	ATP-dependent 6-phosphofructokinase 3	-	-	-	K00850
gene-LOC104908295	1250	67	3.18	42	2.28	15	0.76	486	26.26	1014	52.79	350	18.24	312.792	3.34712	0.562819	5.94707	2.73e-09	1.57e-07	Ups	NW_017567438.1	320727	323692	+	LOC104908295	haloacid dehalogenase-like hydrolase domain-containing protein Sgpp%2C transcript variant X2	-	-	-	-
gene-LOC104887675	4978	4	0.05	6	0.08	3	0.04	58	0.79	94	1.23	50	0.65	33.9538	3.37754	0.568003	5.94635	2.74e-09	1.57e-07	Ups	NC_025812.2	5298253	5305460	-	LOC104887675	uncharacterized LOC104887675	-	-	-	-
gene-LOC104902739	1245	205	9.78	170	9.26	277	14.03	89	4.83	85	4.44	87	4.55	153.807	-1.46493	0.246949	-5.93213	2.99e-09	1.7e-07	Down	NC_025820.2	3613281	3619932	-	LOC104902739	uncharacterized LOC104902739%2C transcript variant X1	-	-	-	-
gene-LOC104903407	1830	1133	36.78	5612	207.98	2949	101.63	31	1.14	230	8.18	164	5.84	1854.1	-3.99224	0.673339	-5.92902	3.05e-09	1.73e-07	Down	NC_025820.2	20632584	20638114	+	LOC104903407	peroxidase P7	-	-	GO:0016491:oxidoreductase activity;GO:0005488:binding;	K00430
gene-LOC104893925	1536	2627	101.6	1723	76.08	2187	89.8	846	37.2	985	41.73	572	24.25	1514.91	-1.58856	0.269057	-5.9042	3.54e-09	2.01e-07	Down	NC_025816.2	40097426	40127597	+	LOC104893925	truncated transcription factor CAULIFLOWER A%2C transcript variant X1	GO:0006355:regulation of transcription, DNA-templated;	GO:0005634:nucleus;	GO:0003700:sequence-specific DNA binding transcription factor activity;GO:0003677:DNA binding;GO:0046983:protein dimerization activity;	K09264
gene-LOC104893019	1408	732	30.88	663	31.94	538	24.1	253	12.14	210	9.71	114	5.27	431.429	-1.90748	0.323147	-5.90281	3.57e-09	2.02e-07	Down	NC_025816.2	15181160	15182777	-	LOC104893019	hypothetical protein	-	-	-	-
gene-LOC104892101	2264	542	14.22	733	21.96	667	18.58	3324	99.17	1952	56.1	4172	120.01	1806.98	2.01067	0.340761	5.90051	3.62e-09	2.04e-07	Ups	NC_025816.2	1058661	1063077	-	LOC104892101	protein NRT1/ PTR FAMILY 8.1%2C transcript variant X3	GO:0006857:oligopeptide transport;	GO:0016021:integral component of membrane;	GO:0005215:transporter activity;	K14638
gene-LOC104892139	829	345	24.72	1037	84.84	951	72.35	7717	628.79	13365	1049.07	4938	387.93	4480.86	3.02112	0.51229	5.89728	3.7e-09	2.07e-07	Ups	NC_025816.2	1322261	1323923	+	LOC104892139	mannose/glucose-specific lectin	-	-	-	-
gene-LOC104890234	1336	96	4.27	71	3.6	85	4.01	307	15.52	416	20.26	265	12.92	198.089	1.75376	0.297455	5.89589	3.73e-09	2.08e-07	Ups	NC_025815.2	4306474	4312477	-	LOC104890234	isopentenyl-diphosphate Delta-isomerase I	GO:0008299:isoprenoid biosynthetic process;	GO:0009507:chloroplast;	GO:0016787:hydrolase activity;GO:0004452:isopentenyl-diphosphate delta-isomerase activity;	K01823
gene-LOC104892631	2197	2053	55.51	1677	51.77	2618	75.15	900	27.67	967	28.64	1058	31.36	1561.08	-1.26183	0.214029	-5.89562	3.73e-09	2.08e-07	Down	NC_025816.2	8834613	8846464	-	LOC104892631	DEAD-box ATP-dependent RNA helicase 36	-	-	GO:0004386:helicase activity;GO:0000166:nucleotide binding;	K14778
gene-LOC104886825	1804	2157	71.03	1818	68.35	2282	79.78	953	35.68	944	34.05	1166	42.09	1574.27	-1.18824	0.20163	-5.89318	3.79e-09	2.1e-07	Down	NC_025813.2	18298898	18314791	-	LOC104886825	alpha-taxilin	-	-	-	-
gene-LOC104900510	2147	15141	418.94	10650	336.42	15788	463.78	7567	238.07	5613	170.12	7169	217.46	10379.7	-1.19406	0.202668	-5.89171	3.82e-09	2.11e-07	Down	NC_025819.2	449932	458034	-	LOC104900510	hypothetical protein	-	-	-	-
gene-LOC104897753	2313	82	2.11	73	2.14	92	2.51	270	7.88	265	7.46	204	5.74	157.331	1.37415	0.233268	5.89087	3.84e-09	2.11e-07	Ups	NC_025817.2	56650526	56655031	+	LOC104897753	pentatricopeptide repeat-containing protein At2g17670	-	-	-	-
gene-LOC104893493	2566	484	11.21	369	9.75	553	13.59	1211	31.88	1182	29.97	943	23.93	759.861	1.06069	0.180111	5.88908	3.88e-09	2.13e-07	Ups	NC_025816.2	26888348	26899298	+	LOC104893493	conserved oligomeric Golgi complex subunit 2	-	-	-	-
gene-LOC104905930	5461	1887	20.53	2438	30.28	1556	17.97	652	8.06	212	2.53	418	4.98	1250.83	-2.34271	0.398245	-5.88259	4.04e-09	2.21e-07	Down	NW_017567344.1	315574	324551	-	LOC104905930	uncharacterized LOC104905930	-	-	-	K19613
gene-LOC104887786	2658	474	10.59	345	8.8	420	9.97	993	25.23	1038	25.41	1064	26.07	698.422	1.13538	0.193179	5.87733	4.17e-09	2.27e-07	Ups	NC_025813.2	40119044	40123410	-	LOC104887786	ubiquitin carboxyl-terminal hydrolase 22	GO:0006511:ubiquitin-dependent protein catabolic process;	-	GO:0008270:zinc ion binding;GO:0008234:cysteine-type peptidase activity;	K11366
gene-LOC104905253	2228	654	17.44	688	20.94	579	16.39	252	7.64	218	6.37	296	8.65	460.742	-1.49528	0.254451	-5.87649	4.19e-09	2.27e-07	Down	NW_017567326.1	1104487	1107673	-	LOC104905253	pentatricopeptide repeat-containing protein At1g02150	-	-	-	-
gene-LOC104884705	1499	5747	227.76	5123	231.79	5382	226.44	3112	140.23	2460	106.79	3089	134.21	4204.51	-1.08921	0.185368	-5.87595	4.2e-09	2.27e-07	Down	NW_017567646.1	47428	51447	-	LOC104884705	probable NAD(P)H dehydrogenase (quinone) FQR1-like 2	GO:0055114:oxidation-reduction process;GO:0045892:negative regulation of transcription, DNA-templated;	GO:0005886:plasma membrane;	GO:0016491:oxidoreductase activity;GO:0010181:FMN binding;	K03809
gene-LOC104903644	1767	1627	54.7	1974	75.77	2988	106.65	314	12	24	0.88	152	5.6	1222.84	-3.54206	0.602894	-5.8751	4.23e-09	2.28e-07	Down	NC_025813.2	942625	944391	+	LOC104903644	hypothetical protein	GO:0080167:response to karrikin;	-	GO:0016747:transferase activity, transferring acyl groups other than amino-acyl groups;	-
gene-LOC104907712	927	4	0.26	3	0.22	0	0	65	4.74	43	3.02	108	7.59	34.9902	3.97642	0.677438	5.8698	4.36e-09	2.34e-07	Ups	NW_017567402.1	151594	152626	+	LOC104907712	hypothetical protein	-	-	-	-
gene-LOC104907254	1008	827	48.74	921	61.97	546	34.16	97	6.5	45	2.9	175	11.31	461.935	-2.84663	0.485021	-5.86909	4.38e-09	2.35e-07	Down	NW_017567381.1	619891	620898	-	LOC104907254	B-box zinc finger protein 32	-	GO:0005622:intracellular;	GO:0008270:zinc ion binding;	-
gene-LOC104901738	816	0	0	1	0.08	1	0.08	41	3.39	26	2.07	40	3.19	16.8159	4.29478	0.731864	5.86827	4.4e-09	2.35e-07	Ups	NC_025819.2	29530348	29531163	+	LOC104901738	hypothetical protein	-	-	-	-
gene-LOC104905784	1340	41	1.82	315	15.94	453	21.32	12	0.6	3	0.15	14	0.68	146.901	-4.14237	0.70647	-5.86347	4.53e-09	2.41e-07	Down	NW_017567338.1	779096	780435	+	LOC104905784	auxin-induced protein 6B	-	-	-	K14488
gene-LOC104891180	1753	88	2.98	142	5.49	272	9.79	3	0.12	9	0.33	19	0.71	91.995	-3.62215	0.618352	-5.85774	4.69e-09	2.48e-07	Down	NC_025815.2	17998703	18000762	+	LOC104891180	DNA ligase 1	-	-	-	-
gene-LOC104887132	1943	119	3.64	72	2.51	177	5.75	786	27.32	1780	59.61	566	18.97	556.006	2.76708	0.473203	5.84756	4.99e-09	2.62e-07	Ups	NC_025813.2	27314473	27325422	+	LOC104887132	cytochrome P450 714A1-like	GO:0055114:oxidation-reduction process;	-	GO:0020037:heme binding;GO:0016705:oxidoreductase activity, acting on paired donors, with incorporation or reduction of molecular oxygen;GO:0004497:monooxygenase activity;GO:0005506:iron ion binding;GO:0009055:electron carrier activity;	-
gene-LOC104898683	2327	523	13.35	534	15.56	964	26.13	247	7.17	94	2.63	166	4.65	427.028	-2.11166	0.361125	-5.84745	4.99e-09	2.62e-07	Down	NC_025818.2	9272470	9282470	-	LOC104898683	hypothetical protein	-	-	-	-
gene-LOC104901645	1183	6200	311.34	4430	253.97	7009	373.67	2949	168.38	3107	170.9	2506	137.96	4393.05	-1.19605	0.205039	-5.8333	5.43e-09	2.83e-07	Down	NC_025819.2	27775111	27779188	-	LOC104901645	20 kDa chaperonin%2C chloroplastic%2C transcript variant X1	-	-	-	K04078
gene-LOC104884889	1713	36	1.25	39	1.54	33	1.21	342	13.49	186	7.07	134	5.09	118.606	2.27161	0.389501	5.83209	5.47e-09	2.85e-07	Ups	NW_017567705.1	38189	44641	-	LOC104884889	putative UDP-sugar transporter DDB_G0278631	-	GO:0016021:integral component of membrane;	-	K15281
gene-LOC104889039	1873	0	0	0	0	2	0.07	168	6.06	40	1.39	28	0.97	34.4908	4.69631	0.805506	5.83026	5.53e-09	2.87e-07	Ups	NC_025814.2	15141100	15143757	+	LOC104889039	UDP-glycosyltransferase 74E2	-	-	GO:0016757:transferase activity, transferring glycosyl groups;	-
gene-LOC104901087	826	112	8.06	281	23.07	176	13.44	4	0.33	0	0	14	1.1	106.228	-4.2212	0.725038	-5.82204	5.81e-09	3e-07	Down	NC_025819.2	9971335	9972160	-	LOC104901087	hypothetical protein	-	-	-	K14488
gene-LOC104884585	2320	50	1.28	23	0.67	35	0.95	171	4.98	257	7.21	182	5.11	114.269	2.24352	0.385374	5.82166	5.83e-09	3e-07	Ups	NW_017567617.1	64286	67787	-	LOC104884585	putative F-box protein At3g58860	-	-	-	-
gene-LOC104893030	1364	1079	46.99	910	45.25	1427	65.98	656	32.49	547	26.1	632	30.18	878.255	-1.05974	0.182345	-5.81177	6.18e-09	3.16e-07	Down	NC_025816.2	15988402	15994152	+	LOC104893030	hypothetical protein isoform A	-	-	-	-
gene-LOC104893913	3185	236	4.4	184	3.92	122	2.42	723	15.33	872	17.82	840	17.18	476.802	1.91645	0.330181	5.80424	6.47e-09	3.3e-07	Ups	NC_025816.2	39846447	39859188	-	LOC104893913	ADP-ribosylation factor GTPase-activating protein AGD3-like%2C transcript variant X4	-	-	-	K12489
gene-LOC104895331	4069	627	9.15	682	11.37	961	14.9	3612	59.96	3412	54.56	1846	29.55	1755.44	1.72871	0.297956	5.80191	6.56e-09	3.33e-07	Ups	NC_025817.2	5504314	5530896	-	LOC104895331	sodium/hydrogen exchanger 8	GO:0006814:sodium ion transport;GO:0055085:transmembrane transport;	GO:0016021:integral component of membrane;	GO:0015299:solute:proton antiporter activity;	-
gene-LOC104894191	1713	1068	37.04	1370	54.24	1289	47.46	277	10.92	370	14.06	473	17.98	838.809	-1.85383	0.319874	-5.79552	6.81e-09	3.45e-07	Down	NC_025816.2	44966519	44968742	+	LOC104894191	GDSL esterase/lipase At5g14450	GO:0006629:lipid metabolic process;	-	GO:0016788:hydrolase activity, acting on ester bonds;	-
gene-LOC104899440	1437	5	0.21	14	0.66	2	0.09	261	12.27	69	3.12	525	23.79	137.307	4.16372	0.719582	5.78631	7.19e-09	3.63e-07	Ups	NC_025818.2	30207194	30210228	-	LOC104899440	protein SULFUR DEFICIENCY-INDUCED 1	-	-	-	-
gene-LOC104895358	1387	92	3.94	39	1.91	60	2.73	377	18.36	350	16.42	224	10.52	179.025	2.05838	0.356195	5.77879	7.52e-09	3.78e-07	Ups	NC_025817.2	5746398	5747784	-	LOC104895358	ribonucleoside-diphosphate reductase small chain	-	-	-	K10808
gene-LOC104903829	1822	4	0.13	9	0.34	7	0.24	70	2.6	51	1.82	74	2.65	33.7196	2.85404	0.493919	5.77836	7.54e-09	3.78e-07	Ups	NC_025820.2	31290260	31295738	+	LOC104903829	probable flavin-containing monooxygenase 1	GO:0055114:oxidation-reduction process;	GO:0031227:intrinsic component of endoplasmic reticulum membrane;	GO:0050660:flavin adenine dinucleotide binding;GO:0050661:NADP binding;GO:0004499:N,N-dimethylaniline monooxygenase activity;	K00485
gene-LOC104891584	3437	641	11.08	628	12.39	676	12.4	244	4.8	264	5	326	6.18	473.517	-1.3758	0.238235	-5.77497	7.7e-09	3.85e-07	Down	NC_025815.2	27619681	27623117	-	LOC104891584	receptor-like protein kinase THESEUS 1	-	-	-	-
gene-LOC104892912	2411	2221	54.72	3251	91.45	1847	48.32	503	14.09	704	19	670	18.1	1618.42	-2.08676	0.361513	-5.77229	7.82e-09	3.9e-07	Down	NC_025816.2	12791646	12794056	+	LOC104892912	protein HAIKU1	-	-	-	-
gene-LOC104895181	958	11347	703.64	15719	1112.82	25319	1666.84	5214	367.63	5413	367.67	4634	315.03	11498.9	-1.89024	0.327705	-5.76811	8.02e-09	3.98e-07	Down	NC_025817.2	4001497	4004789	-	LOC104895181	thiosulfate sulfurtransferase 18%2C transcript variant X1	-	-	-	-
gene-LOC104905359	3113	1852	35.34	1248	27.19	2109	42.73	1070	23.22	753	15.74	851	17.8	1313.68	-1.12814	0.195707	-5.76441	8.19e-09	4.06e-07	Down	NW_017567326.1	2540113	2548153	-	LOC104905359	hypothetical protein%2C transcript variant X1	-	-	-	-
gene-LOC104887617	1008	0	0	0	0	1	0.06	33	2.21	31	2	27	1.74	14.206	4.47054	0.776712	5.75572	8.63e-09	4.26e-07	Ups	NC_025813.2	37386124	37387131	-	LOC104887617	cytosolic sulfotransferase 5	-	-	-	-
gene-LOC104888678	815	131	9.55	149	12.4	15	1.16	1979	164.02	1941	154.97	1560	124.66	900.526	3.49469	0.609048	5.73795	9.58e-09	4.72e-07	Ups	NC_025814.2	8836385	8837199	+	LOC104888678	21 kDa protein	-	-	-	-
gene-LOC104887141	1034	678	38.95	598	39.22	530	32.33	341	22.28	239	15.04	278	17.51	451.723	-1.26355	0.220271	-5.73636	9.67e-09	4.75e-07	Down	NC_025813.2	27471150	27472983	+	LOC104887141	probable acetyltransferase NATA1-like	-	-	GO:0008080:N-acetyltransferase activity;	-
gene-LOC104900516	1256	125	5.91	115	6.21	104	5.22	390	20.97	483	25.02	332	17.21	248.238	1.58539	0.276491	5.73396	9.81e-09	4.8e-07	Ups	NC_025819.2	528320	535175	-	LOC104900516	ras-related protein RIC2	-	-	-	K07904
gene-LOC104891732	2546	35	0.82	29	0.77	15	0.37	146	3.87	2024	51.73	445	11.38	439.646	4.06457	0.709543	5.72843	1.01e-08	4.95e-07	Ups	NC_025815.2	30437084	30442497	+	LOC104891732	uncharacterized LOC104891732%2C transcript variant X1	-	-	-	-
gene-LOC104900651	1245	105	5.01	79	4.3	113	5.72	278	15.08	277	14.48	246	12.87	175.796	1.23888	0.216371	5.72574	1.03e-08	5.01e-07	Ups	NC_025819.2	2610620	2617912	+	LOC104900651	hypothetical protein%2C transcript variant X2	-	-	-	-
gene-LOC104892393	4132	92	1.32	71	1.17	113	1.72	321	5.25	350	5.51	239	3.77	188.704	1.51772	0.265186	5.72324	1.05e-08	5.07e-07	Ups	NC_025816.2	4946889	4951349	-	LOC104892393	geraniol 8-hydroxylase-like	-	-	-	-
gene-LOC104886696	1170	3410	173.14	2427	140.69	3028	163.22	1830	105.65	1297	72.13	1647	91.68	2286.6	-1.06972	0.18731	-5.71092	1.12e-08	5.43e-07	Down	NC_025813.2	15544600	15556402	-	LOC104886696	hypothetical protein%2C transcript variant X1	-	-	-	K14838
gene-LOC104886532	1633	23	0.84	23	0.96	23	0.89	157	6.49	83	3.31	161	6.42	73.7877	2.23461	0.391605	5.70629	1.15e-08	5.57e-07	Ups	NC_025813.2	12484603	12486235	+	LOC104886532	F-box/kelch-repeat protein At3g06240-like	-	-	-	-
gene-LOC104899394	2309	13	0.33	24	0.7	19	0.52	158	4.62	105	2.96	90	2.54	63.7169	2.3126	0.405377	5.70482	1.16e-08	5.6e-07	Ups	NC_025818.2	28898960	28904894	-	LOC104899394	uncharacterized LOC104899394	-	-	-	-
gene-LOC104896151	737	171	13.78	767	70.58	615	52.63	4830	442.68	5884	519.51	4952	437.59	2722.02	2.88148	0.505255	5.70302	1.18e-08	5.63e-07	Ups	NC_025817.2	19960153	19969526	-	LOC104896151	jasmonate-induced protein homolog	-	-	-	-
gene-LOC104897497	1627	144	5.26	225	9.38	160	6.2	876	36.37	604	24.16	1102	44.11	495.338	2.00151	0.350971	5.7028	1.18e-08	5.63e-07	Ups	NC_025817.2	53594485	53596602	-	LOC104897497	NAC domain-containing protein 83	-	-	-	-
gene-LOC104883757	1537	2227	86.08	1683	74.26	1826	74.93	5504	241.89	4404	186.45	6003	254.36	3472.3	1.2696	0.222911	5.69556	1.23e-08	5.86e-07	Ups	NW_017567547.1	152583	157570	+	LOC104883757	heat shock factor protein HSF24	-	-	-	K09419
gene-LOC104904943	1529	735	28.56	283	12.55	219	9.03	2999	132.49	4875	207.47	2644	112.62	1862.79	2.72275	0.47847	5.69054	1.27e-08	6.01e-07	Ups	NC_025820.2	44595813	44603184	+	LOC104904943	probable cinnamyl alcohol dehydrogenase 1	-	-	GO:0046872:metal ion binding;	K00083
gene-LOC104896034	2147	3802	105.2	3248	102.6	3892	114.33	1409	44.33	1759	53.31	957	29.03	2560.68	-1.55488	0.273769	-5.67954	1.35e-08	6.39e-07	Down	NC_025817.2	15739545	15741939	-	LOC104896034	homeobox-leucine zipper protein ATHB-6	-	-	-	K09338
gene-LOC104887661	1383	116	4.98	74	3.63	493	22.48	17	0.83	5	0.24	16	0.75	119.46	-3.69884	0.651415	-5.67817	1.36e-08	6.43e-07	Down	NC_025813.2	38413121	38417226	-	LOC104887661	transcription factor HY5	-	-	-	K16241
gene-LOC104894877	1495	141	5.6	115	5.22	210	8.86	867	39.17	519	22.59	420	18.3	353.659	1.71131	0.301482	5.67634	1.38e-08	6.48e-07	Ups	NC_025817.2	290670	293637	+	LOC104894877	cysteine proteinase COT44	-	-	-	K16292
gene-LOC104882916	3649	217	3.53	197	3.66	209	3.61	616	11.4	1108	19.76	796	14.21	506.978	1.8002	0.317515	5.66965	1.43e-08	6.71e-07	Ups	NC_025813.2	8231957	8237312	-	LOC104882916	hypothetical protein	-	-	-	-
gene-LOC104883701	1511	102	4.01	130	5.84	103	4.3	373	16.67	386	16.62	363	15.65	233.974	1.51272	0.267156	5.66231	1.49e-08	6.99e-07	Ups	NW_017567542.1	554860	558074	-	LOC104883701	tetraspanin-6	-	-	-	-
gene-LOC104883032	3312	1563	28.04	2533	51.87	2401	45.72	123	2.51	361	7.09	439	8.63	1305.45	-2.75521	0.487235	-5.65478	1.56e-08	7.28e-07	Down	NC_025813.2	8502914	8507079	-	LOC104883032	hypothetical protein%2C transcript variant X3	-	-	-	-
gene-LOC104902902	2434	31	0.76	16	0.45	38	0.98	302	8.38	126	3.37	141	3.77	99.7927	2.40562	0.426037	5.6465	1.64e-08	7.62e-07	Ups	NC_025820.2	7525592	7528025	+	LOC104902902	hypothetical protein	-	-	-	-
gene-LOC104897206	2717	3687	80.62	3256	81.28	4421	102.62	2158	53.65	1750	41.91	2262	54.22	2943.03	-1.04871	0.185936	-5.64019	1.7e-08	7.88e-07	Down	NC_025817.2	47480301	47484449	-	LOC104897206	cyclin-D-binding Myb-like transcription factor 1%2C transcript variant X2	-	-	-	-
gene-LOC104900120	1570	24	0.91	24	1.04	7	0.28	156	6.71	353	14.63	185	7.67	119.734	3.13183	0.555762	5.6352	1.75e-08	8.08e-07	Ups	NC_025818.2	41502306	41504734	+	LOC104900120	epsin-3%2C transcript variant X4	-	-	-	K12471
gene-LOC104897442	2300	115	2.97	96	2.83	101	2.77	526	15.45	262	7.41	332	9.4	224.59	1.59012	0.282426	5.6302	1.8e-08	8.3e-07	Ups	NC_025817.2	52891816	52894566	-	LOC104897442	protein ALTERED XYLOGLUCAN 4	-	-	-	-
gene-LOC104892183	2255	35	0.92	33	0.99	10	0.28	202	6.05	270	7.79	236	6.82	124.939	2.76019	0.49035	5.62901	1.81e-08	8.33e-07	Ups	NC_025816.2	1800156	1808003	-	LOC104892183	probable GABA transporter 2%2C transcript variant X2	-	-	-	-
gene-LOC104909093	1897	972	30.44	973	34.79	1817	60.41	451	16.06	315	10.81	496	17.03	846.584	-1.69607	0.301465	-5.62611	1.84e-08	8.45e-07	Down	NW_017567488.1	116447	121532	-	LOC104909093	PAP-specific phosphatase HAL2-like	-	-	-	K01082
gene-LOC104897909	929	2	0.13	0	0	1	0.07	28	2.04	41	2.87	39	2.73	17.4775	4.02035	0.714846	5.62408	1.86e-08	8.52e-07	Ups	NC_025817.2	59075383	59077577	-	LOC104897909	ribonuclease 1	-	-	GO:0016787:hydrolase activity;	K01166
gene-LOC104895495	4314	1032	14.21	1797	28.25	2780	40.64	537	8.41	522	7.87	312	4.71	1191.08	-2.12782	0.378617	-5.61998	1.91e-08	8.7e-07	Down	NC_025817.2	7373104	7377417	+	LOC104895495	systemin receptor SR160	-	-	-	K13415
gene-LOC104906682	1907	3916	121.99	2716	96.59	4075	134.77	2175	77.04	1599	54.56	1999	68.27	2753.36	-1.0583	0.188325	-5.61956	1.91e-08	8.7e-07	Down	NW_017567369.1	862593	875043	+	LOC104906682	zinc finger CCCH domain-containing protein 49	-	-	-	K12872
gene-LOC104892175	608	337	32.93	536	59.79	469	48.65	2663	295.85	2117	226.57	1241	132.93	1155.82	1.87382	0.333494	5.61875	1.92e-08	8.71e-07	Ups	NC_025816.2	1724831	1725548	-	LOC104892175	hypothetical protein	-	-	-	-
gene-LOC104889251	2030	233	6.82	177	5.91	313	9.72	113	3.76	97	3.11	98	3.14	172.829	-1.37798	0.245397	-5.61532	1.96e-08	8.84e-07	Down	NC_025814.2	19608816	19616223	+	LOC104889251	transcription factor bHLH48	-	-	-	-
gene-LOC104898900	1177	247	12.47	284	16.36	353	18.92	119	6.83	136	7.52	110	6.09	212.159	-1.42994	0.254903	-5.60974	2.03e-08	9.1e-07	Down	NC_025818.2	14037464	14040889	+	LOC104898900	outer envelope membrane protein 7%2C transcript variant X2	-	GO:0019031:viral envelope;	-	-
gene-LOC104891844	799	3242	241.05	1796	152.45	2561	202.15	965	81.58	891	72.56	1161	94.63	1792.25	-1.467	0.261526	-5.60938	2.03e-08	9.1e-07	Down	NC_025815.2	32011222	32013992	+	LOC104891844	hypothetical protein	-	-	-	-
gene-LOC104889689	778	256	19.55	676	58.93	383	31.05	2646	229.73	3205	268.06	2631	220.24	1560.84	2.33669	0.417397	5.59825	2.17e-08	9.67e-07	Ups	NC_025812.2	8063543	8064967	-	LOC104889689	jasmonate-induced protein homolog	-	-	-	-
gene-LOC104898400	4106	141	2.04	94	1.55	159	2.44	372	6.12	325	5.15	335	5.31	227.698	1.2016	0.214781	5.59456	2.21e-08	9.85e-07	Ups	NC_025818.2	4464529	4470810	+	LOC104898400	serine/threonine-protein kinase KIPK2	-	-	-	-
gene-LOC104892176	606	206	20.19	418	46.78	300	31.22	1707	190.27	5343	573.72	1954	210	1598.83	2.85946	0.511482	5.59054	2.26e-08	1.01e-06	Ups	NC_025816.2	1728854	1729834	-	LOC104892176	hypothetical protein	-	-	-	-
gene-LOC104891308	1792	1	0.03	10	0.38	9	0.32	99	3.73	79	2.87	146	5.31	54.1275	3.37341	0.603505	5.58969	2.27e-08	1.01e-06	Ups	NC_025815.2	21683651	21688892	-	LOC104891308	protein trichome birefringence-like 41%2C transcript variant X2	-	-	-	-
gene-LOC104905781	1394	657	28	542	26.37	631	28.55	434	21.03	279	13.02	277	12.94	472.317	-1.07971	0.193168	-5.58948	2.28e-08	1.01e-06	Down	NW_017567338.1	711983	716768	+	LOC104905781	hypothetical protein	-	-	-	-
gene-LOC104889372	2301	8050	207.83	15184	447.54	13015	356.73	194	5.7	594	16.8	1603	45.37	6877.66	-3.54187	0.63453	-5.58188	2.38e-08	1.05e-06	Down	NC_025814.2	21135920	21139216	-	LOC104889372	hypothetical protein	-	-	-	-
gene-LOC104899660	1336	266	11.83	233	11.83	237	11.19	142	7.18	116	5.65	114	5.56	187.153	-1.16697	0.209075	-5.5816	2.38e-08	1.05e-06	Down	NC_025818.2	34747171	34751112	-	LOC104899660	yrdC domain-containing protein%2C mitochondrial	-	-	-	-
gene-LOC104888195	2106	642	18.11	602	19.39	645	19.32	1726	55.36	3200	98.87	3113	96.27	1606.56	1.8719	0.335537	5.5788	2.42e-08	1.06e-06	Ups	NC_025814.2	3422140	3427661	-	LOC104888195	molybdate-anion transporter	-	-	-	-
gene-LOC104887681	4709	766	9.66	605	8.71	824	11.04	1629	23.37	1835	25.36	1580	21.85	1167.72	1.02056	0.182995	5.577	2.45e-08	1.07e-06	Ups	NC_025813.2	38775384	38780831	+	LOC104887681	hypothetical protein isoform A%2C transcript variant X3	-	-	-	-
gene-LOC104904672	1523	13	0.51	7	0.31	4	0.17	44	1.95	373	15.94	249	10.65	112.453	3.88903	0.698257	5.56962	2.55e-08	1.11e-06	Ups	NC_025820.2	41463391	41465864	+	LOC104904672	mitochondrial arginine transporter BAC2	GO:0055085:transmembrane transport;GO:0015822:ornithine transport;GO:0006972:hyperosmotic response;GO:0043091:L-arginine import;GO:0006561:proline biosynthetic process;	GO:0005739:mitochondrion;GO:0016021:integral component of membrane;	GO:0000064:L-ornithine transmembrane transporter activity;	K15109
gene-LOC104901227	2755	118	2.54	146	3.59	301	6.89	920	22.56	9144	215.98	2148	50.78	2078.04	3.70972	0.667084	5.56111	2.68e-08	1.16e-06	Ups	NC_025819.2	14913920	14926538	-	LOC104901227	CSC1-like protein ERD4%2C transcript variant X2	-	-	-	-
gene-LOC104889656	1377	149	6.43	76	3.74	108	4.95	1066	52.29	1013	47.87	311	14.71	421.339	2.49157	0.448135	5.55985	2.7e-08	1.17e-06	Ups	NC_025814.2	24859043	24860419	+	LOC104889656	cytosolic sulfotransferase 5-like	-	-	-	-
gene-LOC104906423	1759	12	0.41	7	0.27	6	0.22	67	2.57	54	2	74	2.74	34.6101	2.59552	0.467893	5.54724	2.9e-08	1.25e-06	Ups	NW_017567365.1	468059	474367	+	LOC104906423	protein IQ-DOMAIN 14	-	-	-	-
gene-LOC104883462	1110	156	8.35	119	7.27	224	12.73	73	4.44	43	2.52	46	2.7	110.938	-1.75607	0.317013	-5.53941	3.03e-08	1.31e-06	Down	NW_017567527.1	817812	820838	-	LOC104883462	hypothetical protein%2C transcript variant X1	-	-	-	-
gene-LOC104898355	1381	590	25.38	1190	58.44	1514	69.14	196	9.59	129	6.08	307	14.48	679.387	-2.41729	0.437301	-5.52775	3.24e-08	1.39e-06	Down	NC_025818.2	3613906	3615286	+	LOC104898355	uncharacterized LOC104898355	-	-	-	-
gene-LOC104908969	3027	837	16.43	663	14.85	756	15.75	3534	78.86	20864	448.51	5864	126.17	5270.06	3.23384	0.585276	5.52532	3.29e-08	1.41e-06	Ups	NC_025813.2	7776455	7782186	-	LOC104908969	MAR-binding filament-like protein 1	-	-	-	-
gene-LOC104905501	1856	699	22.37	1052	38.44	1888	64.16	246	8.95	350	12.27	291	10.21	771.041	-2.09507	0.379553	-5.51984	3.39e-08	1.45e-06	Down	NW_017567326.1	4336283	4340043	-	LOC104905501	hypothetical protein%2C transcript variant X1	-	-	-	-
gene-LOC104892160	2654	250	5.6	156	3.99	36	0.86	2487	63.3	1487	36.46	1396	34.26	893.679	3.04249	0.551645	5.5153	3.48e-08	1.48e-06	Ups	NC_025816.2	1524372	1531885	-	LOC104892160	endoglucanase 6	-	-	-	K01179
gene-LOC104888140	1215	31	1.52	56	3.13	86	4.46	7	0.39	5	0.27	7	0.38	33.1874	-3.04716	0.552767	-5.51256	3.54e-08	1.5e-06	Down	NC_025814.2	2926324	2931194	+	LOC104888140	peroxidase 5-like	-	-	-	K00430
gene-LOC104904931	1781	37	1.23	25	0.95	26	0.92	271	10.28	166	6.07	101	3.69	96.4368	2.27057	0.412062	5.51026	3.58e-08	1.52e-06	Ups	NC_025813.2	2488781	2498375	-	LOC104904931	protein N-terminal asparagine amidohydrolase%2C transcript variant X3	-	-	-	K14662
gene-LOC104888811	1874	8	0.25	1	0.04	0	0	458	16.51	222	7.71	35	1.22	106.475	4.45472	0.810088	5.49906	3.82e-08	1.62e-06	Ups	NC_025814.2	11803107	11810520	-	LOC104888811	cytosolic sulfotransferase 13-like%2C transcript variant X5	-	-	-	K17710
gene-LOC104895885	2678	1386	30.75	1248	31.61	1379	32.48	4132	104.22	8062	195.89	4956	120.53	3410.9	1.87133	0.340459	5.4965	3.87e-08	1.63e-06	Ups	NC_025817.2	13524607	13528013	+	LOC104895885	protein indeterminate-domain 2	-	-	-	-
gene-LOC104897775	1476	965	38.84	582	26.74	886	37.86	5680	259.94	4465	196.85	1948	85.95	2254.05	2.03025	0.369588	5.49328	3.95e-08	1.66e-06	Ups	NC_025817.2	57012441	57015107	-	LOC104897775	ganglioside-induced differentiation-associated protein 2	-	-	-	-
gene-LOC104897305	1092	82	4.46	48	2.98	75	4.33	216	13.36	213	12.69	230	13.72	137.963	1.48666	0.270681	5.49231	3.97e-08	1.66e-06	Ups	NC_025817.2	47446379	47447470	+	LOC104897305	hypothetical protein	-	-	-	-
gene-LOC104889883	3522	2381	40.16	2605	50.16	2245	40.2	761	14.59	1068	19.73	959	17.73	1723.5	-1.52344	0.277378	-5.49229	3.97e-08	1.66e-06	Down	NC_025815.2	527824	532378	-	LOC104889883	receptor-like kinase TMK4	GO:0006468:protein phosphorylation;	GO:0016021:integral component of membrane;	GO:0005524:ATP binding;GO:0004674:protein serine/threonine kinase activity;	-
gene-LOC104900942	2240	152	4.03	85	2.57	117	3.29	369	11.13	329	9.56	362	10.52	225.729	1.38332	0.251903	5.49148	3.99e-08	1.66e-06	Ups	NC_025819.2	7226724	7231947	-	LOC104900942	hypothetical protein isoform B	-	-	-	-
gene-LOC104900825	2366	11735	294.65	20754	594.91	10812	288.21	1049	29.95	1545	42.49	3197	88	8799.17	-2.84308	0.518213	-5.48631	4.1e-08	1.71e-06	Down	NC_025819.2	5647222	5651873	+	LOC104900825	scarecrow-like protein 21	GO:0006351:transcription, DNA-templated;	-	-	-
gene-LOC104902075	916	55	3.57	10	0.74	3	0.21	554	40.85	442	31.4	589	41.88	257.098	3.70392	0.676332	5.47648	4.34e-08	1.8e-06	Ups	NC_025819.2	34027641	34028556	-	LOC104902075	auxin-binding protein ABP19a	-	-	-	-
gene-LOC104883129	1907	741	23.08	687	24.43	586	19.38	290	10.27	217	7.4	328	11.2	486.835	-1.43959	0.262915	-5.47549	4.36e-08	1.81e-06	Down	NW_017567504.1	247610	253416	-	LOC104883129	hexokinase-1	-	-	-	K00844
gene-LOC104890133	1004	165	9.76	285	19.25	540	33.92	1914	128.77	1540	99.81	1623	105.28	953.286	2.09407	0.382819	5.47014	4.5e-08	1.86e-06	Ups	NC_025815.2	3265377	3267955	+	LOC104890133	hypothetical protein%2C transcript variant X2	-	-	-	-
gene-LOC104904946	1327	3299	147.69	4738	242.15	7525	357.64	48	2.44	451	22.12	470	23.07	2873.4	-3.54706	0.64851	-5.46955	4.51e-08	1.86e-06	Down	NC_025820.2	44634950	44636276	-	LOC104904946	transcription factor MYB44-like	-	-	-	K09422
gene-LOC104902873	2109	1	0.03	5	0.16	4	0.12	46	1.47	45	1.39	87	2.69	29.7937	3.44457	0.630682	5.46166	4.72e-08	1.94e-06	Ups	NC_025820.2	6422146	6435169	+	LOC104902873	hypothetical protein	-	-	-	-
gene-LOC104898966	921	2274	146.68	1000	73.64	1596	109.29	422	30.95	456	32.22	603	42.64	1075.85	-1.80705	0.331171	-5.45655	4.85e-08	1.99e-06	Down	NC_025818.2	17652428	17654510	+	LOC104898966	glutathione S-transferase	-	-	-	K00799
gene-LOC104891023	3479	611	10.43	470	9.16	349	6.33	166	3.22	148	2.77	183	3.43	331.207	-1.67471	0.306939	-5.45617	4.87e-08	1.99e-06	Down	NC_025815.2	15379605	15387451	+	LOC104891023	FRIGIDA-like protein 3	-	-	-	-
gene-LOC104889537	2828	6357	133.54	1360	32.62	9167	204.44	866	20.68	153	3.52	347	7.99	3029.37	-3.35873	0.615775	-5.45448	4.91e-08	2e-06	Down	NC_025814.2	23768628	23779512	-	LOC104889537	7-deoxyloganetin glucosyltransferase-like%2C transcript variant X2	-	-	-	-
gene-LOC104890266	1257	25	1.18	15	0.81	19	0.95	0	0	0	0	0	0	10.3114	-4.6264	0.848361	-5.45333	4.94e-08	2.01e-06	Down	NC_025815.2	2033503	2034980	-	LOC104890266	serine/threonine-protein phosphatase 7 long form homolog	-	-	-	-
gene-LOC104908468	1580	2203	82.83	2707	116.2	2466	98.44	1443	61.69	824	33.94	1038	42.79	1815.14	-1.35694	0.248993	-5.4497	5.05e-08	2.04e-06	Down	NW_017567452.1	517614	519193	+	LOC104908468	uncharacterized WD repeat-containing protein all2124	-	-	GO:0016905:myosin heavy chain kinase activity;	-
gene-LOC104907197	3239	454	8.33	656	13.74	877	17.08	159	3.32	182	3.66	246	4.95	441.132	-1.85959	0.341253	-5.44932	5.06e-08	2.04e-06	Down	NW_017567380.1	755627	760774	+	LOC104907197	hypothetical protein	-	-	-	-
gene-LOC104889246	1509	17	0.67	9	0.4	7	0.29	77	3.45	168	7.24	93	4.01	59.2351	2.91566	0.535493	5.44482	5.19e-08	2.09e-06	Ups	NC_025814.2	19465409	19469960	-	LOC104889246	ras-related protein RABA4d	-	-	-	K07904
gene-LOC104890252	4159	89	1.27	52	0.85	26	0.39	295	4.79	542	8.48	746	11.68	281.734	2.83082	0.520344	5.44028	5.32e-08	2.14e-06	Ups	NC_025815.2	4480410	4486887	-	LOC104890252	wall-associated receptor kinase-like 6%2C transcript variant X1	-	-	-	-
gene-LOC104906750	4746	802	10.04	702	10.03	1297	17.24	236	3.36	141	1.93	346	4.75	597.425	-2.02673	0.372592	-5.43955	5.34e-08	2.14e-06	Down	NC_025813.2	4529022	4534176	+	LOC104906750	putative disease resistance protein RGA3	-	-	-	-
gene-LOC104901893	867	19	1.3	14	1.1	26	1.89	0	0	0	0	0	0	10.2097	-4.61545	0.848974	-5.4365	5.43e-08	2.17e-06	Down	NC_025819.2	31102189	31103055	+	LOC104901893	uncharacterized LOC104901893	-	-	-	-
gene-LOC104896598	1668	1697	60.44	1731	70.38	1667	63.03	5556	225	3543	138.22	3868	151.02	2880.61	1.11902	0.205941	5.4337	5.52e-08	2.2e-06	Ups	NC_025817.2	29057682	29059349	+	LOC104896598	AP2/ERF and B3 domain-containing transcription factor RAV1	-	-	-	K09287
gene-LOC104892786	2405	209	5.16	212	5.98	225	5.9	706	19.83	459	12.42	470	12.73	363.342	1.11662	0.205525	5.43303	5.54e-08	2.2e-06	Ups	NC_025816.2	9957981	9960385	-	LOC104892786	formin-like protein 1	-	-	-	-
gene-LOC104888673	2882	844	17.4	856	20.14	1215	26.59	629	14.74	464	10.48	523	11.82	758.065	-1.02766	0.189237	-5.43054	5.62e-08	2.23e-06	Down	NC_025814.2	8759467	8776347	-	LOC104888673	probable mitochondrial intermediate peptidase%2C mitochondrial%2C transcript variant X2	-	-	-	K01410
gene-LOC104889489	1157	38	1.95	43	2.52	54	2.94	177	10.33	335	18.84	196	11.03	135.182	2.1305	0.394153	5.40526	6.47e-08	2.56e-06	Ups	NC_025814.2	23035999	23042245	+	LOC104889489	nudix hydrolase 16%2C mitochondrial	-	-	-	K07766
gene-LOC104889959	2470	0	0	2	0.05	0	0	26	0.71	33	0.87	58	1.53	18.9087	4.19113	0.775618	5.4036	6.53e-08	2.58e-06	Ups	NC_025815.2	1369422	1374340	-	LOC104889959	serine/threonine-protein kinase Nek6%2C transcript variant X1	-	-	-	K08857
gene-LOC104903000	4136	87	1.25	141	2.31	182	2.78	42	0.69	33	0.52	23	0.36	87.121	-2.16222	0.400495	-5.39886	6.71e-08	2.63e-06	Down	NC_025820.2	9245065	9249290	-	LOC104903000	putative pentatricopeptide repeat-containing protein At5g09950%2C transcript variant X1	-	-	GO:0003676:nucleic acid binding;	-
gene-LOC104905789	1945	2	0.06	0	0	1	0.03	23	0.8	55	1.84	39	1.31	19.0919	4.01852	0.744419	5.3982	6.73e-08	2.64e-06	Ups	NW_017567338.1	1052400	1058477	-	LOC104905789	hypothetical protein isoform A	-	-	-	K08287
gene-LOC104888301	2015	45	1.33	35	1.18	3	0.09	317	10.63	939	30.32	638	20.62	317.588	3.66103	0.678926	5.3924	6.95e-08	2.72e-06	Ups	NC_025814.2	4795245	4797259	-	LOC104888301	ethylene-responsive transcription factor CRF4	-	-	-	K09286
gene-LOC104905695	1933	47	1.44	38	1.33	59	1.93	166	5.8	134	4.51	145	4.89	93.6333	1.41891	0.263183	5.39135	6.99e-08	2.73e-06	Ups	NC_025813.2	3264256	3269598	+	LOC104905695	indole-3-glycerol phosphate synthase%2C chloroplastic	-	-	-	K01609
gene-LOC104909048	2392	6605	164.04	6955	197.2	4293	113.19	212	5.99	389	10.58	1167	31.77	3488.53	-3.12772	0.580316	-5.38969	7.06e-08	2.74e-06	Down	NW_017567487.1	538079	543641	+	LOC104909048	hypothetical protein	-	-	-	-
gene-LOC104900794	987	1030	61.99	1004	68.99	692	44.22	290	19.85	155	10.22	338	22.3	607.877	-1.93788	0.359719	-5.3872	7.16e-08	2.78e-06	Down	NC_025819.2	5042160	5044907	-	LOC104900794	protein C2-DOMAIN ABA-RELATED 11	-	-	-	-
gene-LOC104891371	2191	11	0.3	6	0.19	4	0.12	163	5.03	55	1.63	60	1.78	44.9253	3.10955	0.57811	5.37881	7.5e-08	2.9e-06	Ups	NC_025812.2	9244299	9264738	-	LOC104891371	protein DETOXIFICATION 27%2C transcript variant X1	-	-	-	K03327
gene-LOC104900080	2071	0	0	0	0	0	0	10	0.33	42	1.32	86	2.7	22.3991	4.71525	0.877652	5.37258	7.76e-08	3e-06	Ups	NC_025818.2	40945823	40950511	+	LOC104900080	laccase-17	-	-	-	K05909
gene-LOC104904360	2176	683	18.65	527	16.43	696	20.17	2415	74.97	2841	84.96	1389	41.57	1358.86	1.58072	0.294318	5.3708	7.84e-08	3.02e-06	Ups	NC_025820.2	37972662	37977135	+	LOC104904360	hypothetical protein%2C transcript variant X2	-	-	-	-
gene-LOC104884155	2585	5068	116.47	4420	115.96	4475	109.18	2334	60.99	1727	43.47	2559	64.47	3488.84	-1.24867	0.232625	-5.36776	7.97e-08	3.06e-06	Down	NW_017567574.1	180571	194182	+	LOC104884155	GTP-binding protein TypA/BipA homolog	-	GO:0005622:intracellular;	GO:0003924:GTPase activity;GO:0005525:GTP binding;	K06207
gene-LOC104896524	3897	4514	68.81	3831	66.67	6433	104.11	2768	47.98	1558	26.02	2132	35.63	3552.44	-1.35685	0.252867	-5.36588	8.06e-08	3.09e-06	Down	NC_025817.2	27217567	27237256	+	LOC104896524	serine/threonine-protein kinase prpf4B%2C transcript variant X15	-	-	-	K08827
gene-LOC104906550	1656	18	0.65	6	0.25	7	0.27	283	11.54	72	2.83	93	3.66	71.2467	3.20036	0.596541	5.36486	8.1e-08	3.1e-06	Ups	NC_025813.2	4216327	4221178	-	LOC104906550	E3 ubiquitin-protein ligase MARCH8	-	-	-	-
gene-LOC104891831	1854	378	12.11	458	16.75	333	11.33	1235	45	1369	48.05	1107	38.89	785.118	1.43173	0.267087	5.36053	8.3e-08	3.17e-06	Ups	NC_025815.2	31891086	31892939	-	LOC104891831	serine acetyltransferase 1%2C chloroplastic	-	-	-	K00640
gene-LOC104897678	2454	413	10	353	9.76	416	10.69	975	26.84	1103	29.25	802	21.28	654.098	1.09098	0.20358	5.35896	8.37e-08	3.19e-06	Ups	NC_025812.2	1616720	1622671	-	LOC104897678	transmembrane 9 superfamily member 1	-	-	-	K17087
gene-LOC104902773	2871	734	15.19	847	20.01	1668	36.64	423	9.95	152	3.45	222	5.04	681.254	-2.13137	0.398053	-5.35449	8.58e-08	3.26e-06	Down	NC_025812.2	2260814	2266075	-	LOC104902773	two-component response regulator-like APRR9	-	-	-	K12130
gene-LOC104892013	1235	21230	1021.21	46493	2553.2	37923	1936.64	85	4.65	1741	91.73	1886	99.46	19586.1	-3.99342	0.745937	-5.35356	8.62e-08	3.27e-06	Down	NC_025812.2	11256798	11258032	-	LOC104892013	protein EXORDIUM	-	-	-	-
gene-LOC104896310	1817	37	1.21	16	0.6	5	0.17	138	5.13	410	14.68	515	18.46	181.169	3.48929	0.65203	5.35143	8.73e-08	3.3e-06	Ups	NC_025817.2	21632974	21636077	+	LOC104896310	hypothetical protein%2C transcript variant X2	-	-	-	-
gene-LOC104898595	798	5	0.37	32	2.72	29	2.29	482	40.8	137	11.17	434	35.42	171.693	3.29905	0.61662	5.35022	8.78e-08	3.31e-06	Ups	NC_025818.2	7411208	7412005	+	LOC104898595	glycine-rich cell wall structural protein 2-like	-	-	-	-
gene-LOC104884085	1708	21	0.73	8	0.32	0	0	206	8.15	247	9.41	613	23.37	174.687	4.015	0.750698	5.34836	8.88e-08	3.34e-06	Ups	NW_017567569.1	166125	176900	-	LOC104884085	plant intracellular Ras-group-related LRR protein 6	-	-	-	-
gene-LOC104895991	777	362	27.68	857	74.8	1475	119.73	17	1.48	45	3.77	125	10.48	499.589	-3.43183	0.641999	-5.34554	9.01e-08	3.38e-06	Down	NC_025817.2	14905283	14906059	-	LOC104895991	hypothetical protein	-	-	-	-
gene-LOC104886894	1418	1526	63.93	863	41.28	1030	45.81	3608	171.87	2892	132.71	3286	150.92	2106.97	1.3122	0.245666	5.34141	9.22e-08	3.45e-06	Ups	NC_025812.2	4243706	4246190	-	LOC104886894	reticulon-like protein B4	-	-	-	-
gene-LOC104907120	1301	0	0	0	0	0	0	69	3.58	34	1.7	10	0.5	16.6729	4.64062	0.869167	5.33915	9.34e-08	3.49e-06	Ups	NW_017567378.1	2601832	2606028	+	LOC104907120	(-)-germacrene D synthase	-	-	-	-
gene-LOC104902561	4484	1525	20.2	1520	22.99	2900	40.79	982	14.79	566	8.21	680	9.88	1368.05	-1.56215	0.292607	-5.33873	9.36e-08	3.49e-06	Down	NC_025820.2	929091	939790	-	LOC104902561	lysine-specific demethylase JMJ25	-	-	-	K15601
gene-LOC104905616	4521	662	8.7	590	8.85	402	5.61	1899	28.37	6791	97.74	4264	61.42	2371.11	2.61196	0.490366	5.32655	1e-07	3.72e-06	Ups	NC_025813.2	3231666	3251863	-	LOC104905616	HEAT repeat-containing protein 5A-like%2C transcript variant X19	-	-	-	-
gene-LOC104893015	1349	243	10.7	183	9.2	164	7.67	2070	103.65	511	24.65	3068	148.12	975.822	2.805	0.527059	5.32199	1.03e-07	3.81e-06	Ups	NC_025816.2	15134497	15136222	+	LOC104893015	hypothetical protein%2C transcript variant X1	-	-	-	-
gene-LOC104898118	2961	2656	53.29	3007	68.87	2971	63.28	1192	27.19	1506	33.1	1281	28.18	2150.96	-1.27982	0.240533	-5.32076	1.03e-07	3.82e-06	Down	NC_025818.2	118849	125631	-	LOC104898118	putative zinc transporter At3g08650	GO:0030001:metal ion transport;GO:0055085:transmembrane transport;	GO:0016020:membrane;	GO:0046873:metal ion transmembrane transporter activity;	-
gene-LOC104902364	2872	343	7.09	97	2.29	195	4.28	733	17.24	3524	79.84	3155	71.54	1306.77	3.09161	0.581146	5.31984	1.04e-07	3.83e-06	Ups	NC_025819.2	37879457	37886379	+	LOC104902364	ethanolamine-phosphate cytidylyltransferase-like%2C transcript variant X2	GO:0009058:biosynthetic process;	-	GO:0003824:catalytic activity;	K00967
gene-LOC104896146	1241	0	0	0	0	0	0	15	0.82	24	1.26	65	3.41	16.6767	4.62612	0.870201	5.31616	1.06e-07	3.9e-06	Ups	NC_025817.2	19727384	19730393	-	LOC104896146	hypothetical protein	GO:0008152:metabolic process;	-	GO:0016787:hydrolase activity;	K01246
gene-LOC104903240	4093	56	0.81	57	0.94	44	0.68	259	4.27	400	6.36	181	2.88	158.879	2.12445	0.399828	5.31342	1.08e-07	3.95e-06	Ups	NC_025813.2	266370	280805	+	LOC104903240	hypothetical protein isoform B%2C transcript variant X2	-	-	-	K08518
gene-LOC104892095	2363	7	0.18	1	0.03	0	0	107	3.06	79	2.18	43	1.19	36.0838	3.78493	0.713731	5.30302	1.14e-07	4.17e-06	Ups	NC_025816.2	953890	960485	-	LOC104892095	primary amine oxidase	GO:0008152:metabolic process;	-	GO:0046872:metal ion binding;GO:0016491:oxidoreductase activity;	K00276
gene-LOC104888819	2060	18	0.52	12	0.4	17	0.52	71	2.33	78	2.46	81	2.56	44.0361	2.03094	0.384552	5.2813	1.28e-07	4.68e-06	Ups	NC_025814.2	12059585	12061744	-	LOC104888819	F-box protein CPR30%2C transcript variant X1	-	-	-	-
gene-LOC104905498	1826	1518	49.39	1382	51.33	1659	57.3	675	24.97	775	27.62	860	30.67	1162.09	-1.13568	0.215221	-5.27681	1.31e-07	4.78e-06	Down	NW_017567326.1	4309141	4314869	+	LOC104905498	serine/arginine-rich splicing factor RS41%2C transcript variant X3	-	-	-	K12893
gene-LOC104894384	1542	38	1.46	47	2.07	204	8.34	1	0.04	1	0.04	7	0.3	50.0468	-3.99724	0.757789	-5.27487	1.33e-07	4.82e-06	Down	NC_025816.2	44187044	44188585	+	LOC104894384	hypothetical protein	-	-	-	K08900
gene-LOC104908646	1926	195	6.01	110	3.87	158	5.17	767	26.9	425	14.36	410	13.86	322.781	1.54787	0.293593	5.27217	1.35e-07	4.88e-06	Ups	NW_017567465.1	94450	98036	-	LOC104908646	F-box/kelch-repeat protein At1g51550	-	-	-	-
gene-LOC104900219	1950	92	2.8	90	3.13	83	2.68	331	11.47	282	9.41	205	6.85	172.291	1.39115	0.263962	5.27029	1.36e-07	4.92e-06	Ups	NC_025818.2	42585221	42594351	-	LOC104900219	mitoferrin	-	-	-	K15113
gene-LOC104890507	2467	9847	237.12	6600	181.44	8915	227.91	5113	140	4001	105.53	4836	127.67	6580.72	-1.03033	0.195946	-5.25825	1.45e-07	5.25e-06	Down	NC_025815.2	6849999	6862589	-	LOC104890507	RNA polymerase I-specific transcription initiation factor rrn3	-	-	-	K15216
gene-LOC104885142	528	0	0	0	0	1	0.12	290	37.1	3	0.37	143	17.64	63.8562	4.67984	0.890826	5.25337	1.49e-07	5.36e-06	Ups	NW_017567878.1	20293	20820	+	LOC104885142	zinc finger protein 6-like	-	-	-	-
gene-LOC104897526	2405	1870	46.19	2042	57.58	3102	81.35	1105	31.04	1058	28.63	1152	31.2	1738.65	-1.23214	0.234583	-5.25248	1.5e-07	5.38e-06	Down	NC_025817.2	54068305	54073327	-	LOC104897526	glucose-6-phosphate 1-dehydrogenase%2C chloroplastic	GO:0006098:pentose-phosphate shunt;	-	GO:0050661:NADP binding;GO:0004345:glucose-6-phosphate dehydrogenase activity;	K00036
gene-LOC104904969	1291	1	0.05	0	0	1	0.05	46	2.41	50	2.52	14	0.71	17.1402	4.11343	0.783546	5.24976	1.52e-07	5.43e-06	Ups	NC_025813.2	2531599	2539216	+	LOC104904969	hypothetical protein	-	-	-	-
gene-LOC104887757	1674	162	5.75	93	3.77	83	3.13	583	23.52	356	13.84	400	15.56	263.553	1.72283	0.32818	5.24966	1.52e-07	5.43e-06	Ups	NC_025813.2	39794094	39799011	-	LOC104887757	serine/threonine-protein kinase AFC3%2C transcript variant X2	GO:0006468:protein phosphorylation;	-	GO:0005524:ATP binding;GO:0004674:protein serine/threonine kinase activity;	K08287
gene-LOC104908654	1992	1203	35.88	1171	39.87	1213	38.4	2970	100.71	3484	113.81	4366	142.74	2329.85	1.39245	0.265251	5.24954	1.52e-07	5.43e-06	Ups	NW_017567465.1	294248	298306	-	LOC104908654	uncharacterized LOC104908654%2C transcript variant X1	-	-	-	-
gene-LOC104907974	4460	28	0.37	25	0.38	29	0.41	823	12.46	94	1.37	242	3.53	182.3	3.14254	0.598785	5.24819	1.54e-07	5.45e-06	Ups	NW_017567420.1	91852	110694	-	LOC104907974	mediator of RNA polymerase II transcription subunit 33A%2C transcript variant X1	-	-	-	-
gene-LOC104890160	2353	53	1.34	41	1.18	42	1.13	174	5	147	4.07	123	3.4	92.1434	1.47664	0.281775	5.2405	1.6e-07	5.67e-06	Ups	NC_025815.2	3530775	3538279	-	LOC104890160	beta-hexosaminidase 3	-	-	-	K12373
gene-LOC104898495	1706	56413	1964.41	65446	2601.77	49839	1842.49	26602	1053.28	24314	927.4	18666	712.58	41383.9	-1.48487	0.283672	-5.23447	1.65e-07	5.85e-06	Down	NC_025818.2	5409579	5414223	-	LOC104898495	enolase	GO:0006096:glycolytic process;	GO:0000015:phosphopyruvate hydratase complex;	GO:0004634:phosphopyruvate hydratase activity;GO:0000287:magnesium ion binding;	K01689
gene-LOC104889845	2187	4646	126.2	5885	182.5	4454	128.44	68	2.1	371	11.04	729	21.71	2871.61	-3.32562	0.635424	-5.23371	1.66e-07	5.86e-06	Down	NC_025815.2	214442	220788	+	LOC104889845	hypothetical protein%2C transcript variant X7	-	-	-	-
gene-LOC104901743	1664	71	2.53	123	5.01	83	3.15	13	0.53	23	0.9	13	0.51	57.6578	-2.51569	0.481484	-5.22486	1.74e-07	6.13e-06	Down	NC_025819.2	29647948	29651175	+	LOC104901743	hypothetical protein isoform A%2C transcript variant X3	-	-	-	-
gene-LOC104898024	2247	82	2.17	83	2.51	116	3.26	267	8.03	250	7.24	225	6.52	163.752	1.20117	0.229994	5.22262	1.76e-07	6.19e-06	Ups	NC_025812.2	23985356	23989337	+	LOC104898024	F-box protein At1g49990%2C transcript variant X1	-	-	-	-
gene-LOC104890479	2802	400	8.48	281	6.8	448	10.08	2378	57.33	1106	25.68	946	21.99	858.899	1.70212	0.326092	5.21974	1.79e-07	6.27e-06	Ups	NC_025815.2	6621888	6627395	+	LOC104890479	PHD finger protein At1g33420	-	-	GO:0046872:metal ion binding;	-
gene-LOC104883344	1843	120	3.87	85	3.13	55	1.88	611	22.39	457	16.14	278	9.82	250.655	2.04917	0.392593	5.21957	1.79e-07	6.27e-06	Ups	NW_017567520.1	274153	275995	-	LOC104883344	protein GPR107	-	-	-	-
gene-LOC104905302	769	16	1.24	27	2.38	17	1.39	109	9.57	133	11.25	95	8.05	63.2178	2.16847	0.416108	5.2113	1.88e-07	6.54e-06	Ups	NW_017567326.1	1810957	1814538	+	LOC104905302	cysteine proteinase inhibitor A	-	-	-	-
gene-LOC104896334	1243	5	0.24	7	0.38	14	0.71	70	3.8	70	3.66	198	10.37	58.1134	3.15191	0.60511	5.20882	1.9e-07	6.61e-06	Ups	NC_025817.2	22721621	22722962	+	LOC104896334	lysine-rich arabinogalactan protein 19	-	-	-	-
gene-LOC104904464	2409	188	4.64	146	4.11	161	4.22	466	13.07	1686	45.54	1129	30.52	613.258	2.428	0.466499	5.20472	1.94e-07	6.74e-06	Ups	NC_025813.2	2035897	2038398	-	LOC104904464	L-type lectin-domain containing receptor kinase S.4-like	-	-	-	-
gene-LOC104892045	1281	50	2.32	25	1.32	4	0.2	1502	79.2	153	7.77	643	32.69	350.597	3.75313	0.721125	5.20454	1.94e-07	6.74e-06	Ups	NC_025816.2	309260	318277	-	LOC104892045	adenine phosphoribosyltransferase 3	-	-	-	K00759
gene-LOC104908645	1780	4036	134.7	7347	279.93	12660	448.57	355	13.47	1460	53.37	989	36.19	4636.23	-2.9067	0.558779	-5.20188	1.97e-07	6.81e-06	Down	NW_017567465.1	88105	94171	+	LOC104908645	kelch repeat-containing protein At3g27220	-	-	-	-
gene-LOC104900501	2360	5	0.13	4	0.11	5	0.13	39	1.12	46	1.27	98	2.7	31.4524	3.13979	0.603589	5.20187	1.97e-07	6.81e-06	Ups	NC_025819.2	254726	263607	-	LOC104900501	hypothetical protein isoform B%2C transcript variant X1	-	-	-	-
gene-LOC104900968	1864	32	1.02	11	0.4	27	0.91	290	10.51	85	2.97	496	17.33	147.168	3.09981	0.5962	5.19928	2e-07	6.89e-06	Ups	NC_025819.2	7983940	7991172	+	LOC104900968	aspartic proteinase A1-like	-	-	-	K08245
gene-LOC104900943	2808	133	2.81	143	3.45	152	3.41	401	9.65	332	7.69	459	10.65	260.469	1.2689	0.244119	5.19789	2.02e-07	6.92e-06	Ups	NC_025819.2	7234237	7240675	-	LOC104900943	protein STRUBBELIG-RECEPTOR FAMILY 8	-	-	-	-
gene-LOC104889383	2176	2513	68.61	2483	77.39	2003	58.05	338	10.49	544	16.27	844	25.26	1520.07	-2.08194	0.400554	-5.19766	2.02e-07	6.92e-06	Down	NC_025814.2	21337290	21339465	+	LOC104889383	zeatin O-glucosyltransferase	-	-	-	K13495
gene-LOC104905453	1513	88	3.46	36	1.61	135	5.63	335	14.96	1030	44.3	719	30.95	377.038	2.6855	0.517516	5.18921	2.11e-07	7.22e-06	Ups	NC_025813.2	2972177	2976454	+	LOC104905453	protein trichome birefringence-like 19	-	-	-	-
gene-LOC104902246	1878	87	2.75	51	1.84	205	6.88	1969	70.82	481	16.67	719	24.93	524.64	2.75143	0.530695	5.18457	2.17e-07	7.39e-06	Ups	NC_025819.2	36362568	36368638	-	LOC104902246	transcription factor bHLH68	-	-	-	-
gene-LOC104894027	2165	12	0.33	22	0.69	20	0.58	83	2.59	143	4.3	130	3.91	65.8535	2.38765	0.460666	5.18303	2.18e-07	7.44e-06	Ups	NC_025816.2	42245225	42248986	-	LOC104894027	UDP-glycosyltransferase 86A1	-	-	GO:0016740:transferase activity;	-
gene-LOC104906570	1537	7	0.27	10	0.44	7	0.29	103	4.53	50	2.12	48	2.03	34.5125	2.60835	0.503447	5.18098	2.21e-07	7.49e-06	Ups	NW_017567367.1	30577	32113	-	LOC104906570	probable carboxylesterase 120	-	-	-	-
gene-LOC104884641	2912	14	0.29	4	0.09	2	0.04	192	4.45	225	5.03	43	0.96	73.8105	3.60581	0.69659	5.17637	2.26e-07	7.66e-06	Ups	NW_017567630.1	147180	155584	-	LOC104884641	sulfate transporter 1.2%2C transcript variant X4	-	-	-	K17470
gene-LOC104892338	3487	0	0	0	0	0	0	10	0.19	36	0.67	50	0.93	15.4976	4.5278	0.874925	5.17507	2.28e-07	7.69e-06	Ups	NC_025816.2	4006148	4009634	+	LOC104892338	scarecrow-like protein 28	-	-	-	-
gene-LOC104891414	1730	0	0	1	0.04	0	0	19	0.74	24	0.9	43	1.62	13.8081	4.20563	0.812731	5.17469	2.28e-07	7.69e-06	Ups	NC_025815.2	24344177	24349276	-	LOC104891414	protein trichome birefringence-like 31%2C transcript variant X1	-	-	-	-
gene-LOC104890612	2712	5071	111.08	4749	118.76	6427	149.46	2925	72.85	2698	64.74	3265	78.41	4224.51	-1.03193	0.199701	-5.16739	2.37e-07	7.97e-06	Down	NC_025815.2	8636785	8640772	+	LOC104890612	glutamic acid-rich protein%2C transcript variant X2	-	-	-	-
gene-LOC104901841	1972	98	2.95	50	1.72	68	2.17	262	8.97	304	10.03	220	7.27	159.571	1.64484	0.318524	5.16395	2.42e-07	8.1e-06	Ups	NC_025819.2	31231229	31233309	+	LOC104901841	putative glycerol-3-phosphate transporter 5	-	-	-	K13783
gene-LOC104897404	1347	1860	82.03	3480	175.22	1139	53.33	36	1.81	164	7.92	303	14.65	1275.81	-3.34547	0.648493	-5.15884	2.48e-07	8.3e-06	Down	NC_025817.2	52296893	52299475	+	LOC104897404	probable xyloglucan endotransglucosylase/hydrolase protein 33	GO:0005975:carbohydrate metabolic process;	-	GO:0003824:catalytic activity;	K08235
gene-LOC104896018	2931	1636	33.16	1308	30.27	1875	40.35	704	16.22	745	16.54	925	20.55	1211.9	-1.16581	0.226019	-5.158	2.5e-07	8.32e-06	Down	NC_025817.2	15336738	15346305	-	LOC104896018	tRNA (cytosine(34)-C(5))-methyltransferase	-	-	-	K15334
gene-LOC104888803	815	1043	76.03	785	65.32	1920	148.58	6849	567.65	13165	1051.12	4361	348.49	4458.96	2.40427	0.466167	5.15754	2.5e-07	8.33e-06	Ups	NC_025814.2	11509869	11513082	-	LOC104888803	kirola	GO:0009607:response to biotic stimulus;GO:0006952:defense response;	-	-	-
gene-LOC104902217	1296	5206	238.63	7648	400.23	7080	344.54	434	22.62	1001	50.26	1713	86.08	4055.28	-2.59861	0.503889	-5.15711	2.51e-07	8.33e-06	Down	NC_025812.2	33836130	33837425	+	LOC104902217	zinc finger protein ZAT10	-	-	-	-
gene-LOC104882947	1888	167	5.25	157	5.64	127	4.24	64	2.29	59	2.03	52	1.79	107.207	-1.53018	0.296769	-5.15612	2.52e-07	8.35e-06	Down	NW_017567492.1	562213	564100	+	LOC104882947	pentatricopeptide repeat-containing protein At4g18840	-	-	-	-
gene-LOC104902176	4412	29	0.39	31	0.48	46	0.66	160	2.45	102	1.5	136	2.01	79.5202	1.66762	0.323688	5.15194	2.58e-07	8.53e-06	Ups	NC_025819.2	35378411	35383813	-	LOC104902176	ARF guanine-nucleotide exchange factor GNL2	-	-	-	K18443
gene-LOC104888429	904	2	0.13	7	0.53	10	0.7	74	5.53	145	10.44	51	3.67	45.6639	3.20358	0.622158	5.14914	2.62e-07	8.64e-06	Ups	NC_025814.2	6376862	6377867	+	LOC104888429	jasmonate-induced protein homolog	-	-	-	-
gene-LOC104884550	1766	10319	347.12	5742	220.51	11679	417.09	4176	159.73	2272	83.72	3607	133.02	6319.78	-1.59221	0.310232	-5.13234	2.86e-07	9.42e-06	Down	NC_025812.2	3482745	3486034	-	LOC104884550	protein SDE2 homolog	-	-	-	-
gene-LOC104884519	1051	614	34.71	1106	71.37	936	56.17	272	17.48	324	20.06	320	19.83	618.568	-1.68031	0.327881	-5.12476	2.98e-07	9.79e-06	Down	NW_017567608.1	166810	167860	+	LOC104884519	hypothetical protein	-	-	-	-
gene-LOC104895059	2115	457	12.84	299	9.59	386	11.51	926	29.57	1167	35.9	1340	41.26	738.262	1.40095	0.273441	5.12341	3e-07	9.84e-06	Ups	NC_025817.2	2579404	2583796	+	LOC104895059	hypothetical protein	-	-	-	-
gene-LOC104894544	3036	22	0.43	6	0.13	1	0.02	118	2.63	758	16.25	182	3.9	175.651	3.95204	0.771846	5.12025	3.05e-07	9.97e-06	Ups	NC_025816.2	49399398	49402892	+	LOC104894544	receptor-like protein 12	-	-	-	-
gene-LOC104898529	2344	28	0.71	65	1.88	85	2.29	9	0.26	7	0.19	7	0.19	34.9097	-2.84465	0.556778	-5.10913	3.24e-07	1.05e-05	Down	NC_025818.2	6129773	6132116	-	LOC104898529	AF4/FMR2 family member 4	-	-	-	-
gene-LOC104893508	1106	8281	444.8	13246	812.26	12344	703.91	42	2.57	361	21.24	1103	64.95	6282.07	-3.75151	0.734734	-5.10594	3.29e-07	1.07e-05	Down	NC_025816.2	27698748	27699853	+	LOC104893508	probable xyloglucan endotransglucosylase/hydrolase protein 23	GO:0006073:cellular glucan metabolic process;	GO:0048046:apoplast;GO:0005618:cell wall;	GO:0004553:hydrolase activity, hydrolyzing O-glycosyl compounds;GO:0016762:xyloglucan:xyloglucosyl transferase activity;	K08235
gene-LOC104904386	932	216	13.77	113	8.22	175	11.84	592	42.91	529	36.93	391	27.32	319.693	1.37697	0.269878	5.10219	3.36e-07	1.09e-05	Ups	NC_025820.2	38243961	38249547	-	LOC104904386	thioredoxin M3%2C chloroplastic%2C transcript variant X2	GO:0045454:cell redox homeostasis;GO:0006662:glycerol ether metabolic process;	-	GO:0009055:electron carrier activity;GO:0015035:protein disulfide oxidoreductase activity;	K03671
gene-LOC104884701	2013	0	0	0	0	0	0	15	0.5	51	1.65	18	0.58	13.3863	4.45286	0.873646	5.09687	3.45e-07	1.12e-05	Ups	NW_017567645.1	66409	71813	-	LOC104884701	cytochrome P450 71A4-like	-	-	-	-
gene-LOC104908552	1742	1135	38.71	1090	42.44	1556	56.33	624	24.2	425	15.88	697	26.06	930.662	-1.27035	0.249377	-5.09408	3.5e-07	1.13e-05	Down	NW_017567463.1	350857	365164	+	LOC104908552	AT-rich interactive domain-containing protein 3-like	-	-	-	-
gene-LOC104896615	1647	317	11.43	149	6.14	310	11.87	1033	42.37	1674	66.14	777	30.72	677.624	1.93955	0.380753	5.09398	3.51e-07	1.13e-05	Ups	NC_025817.2	29692663	29694625	-	LOC104896615	hypothetical protein	GO:0055085:transmembrane transport;	GO:0016021:integral component of membrane;	-	-
gene-LOC104887006	1933	120	3.69	161	5.65	168	5.48	72	2.52	44	1.48	51	1.72	105.016	-1.59311	0.313013	-5.0896	3.59e-07	1.15e-05	Down	NC_025813.2	22863210	22866929	-	LOC104887006	U-box domain-containing protein 40	-	-	-	-
gene-LOC104908899	3495	3115	52.95	2502	48.55	3986	71.93	2222	42.94	1329	24.74	1461	27.22	2433.19	-1.1161	0.219319	-5.08895	3.6e-07	1.15e-05	Down	NW_017567472.1	682805	710755	+	LOC104908899	protein RRC1%2C transcript variant X2	-	-	-	K12842
gene-LOC104902102	1620	58	2.13	64	2.68	77	3	203	8.46	165	6.63	199	8	122.613	1.29901	0.255665	5.08088	3.76e-07	1.2e-05	Ups	NC_025819.2	34248459	34257984	+	LOC104902102	hypothetical protein%2C transcript variant X1	-	-	-	-
gene-LOC104907031	2694	24	0.53	26	0.65	21	0.49	384	9.63	201	4.86	74	1.79	110.392	2.69965	0.531507	5.07924	3.79e-07	1.21e-05	Ups	NC_025812.2	2947613	2953829	-	LOC104907031	probable serine/threonine-protein kinase WNK10	-	-	-	K08867
gene-LOC109134986	961	406	25.1	162	11.43	532	34.91	3560	250.23	1648	111.59	1230	83.36	1147.19	2.22606	0.438463	5.07696	3.84e-07	1.22e-05	Ups	NC_025816.2	3088654	3089614	+	LOC109134986	E3 ubiquitin-protein ligase RHA1B-like	-	-	-	-
gene-LOC104893381	2719	54	1.18	49	1.22	71	1.65	664	16.5	220	5.27	200	4.79	190.287	2.25653	0.444859	5.07246	3.93e-07	1.24e-05	Ups	NC_025816.2	23427433	23438263	-	LOC104893381	cationic amino acid transporter 4%2C vacuolar%2C transcript variant X4	-	-	-	K13863
gene-LOC104899350	1330	26	1.16	8	0.41	2	0.09	99	5.03	288	14.09	397	19.44	132.449	3.57809	0.705525	5.07152	3.95e-07	1.25e-05	Ups	NC_025812.2	1897968	1903221	-	LOC104899350	myb-related protein 308	-	-	-	K09422
gene-LOC104887008	1053	9	0.51	8	0.52	4	0.24	80	5.13	198	12.24	45	2.78	54.6354	3.25339	0.641522	5.07136	3.95e-07	1.25e-05	Ups	NC_025813.2	22886315	22909326	+	LOC104887008	zinc finger AN1 domain-containing stress-associated protein 12	-	-	GO:0046872:metal ion binding;	-
gene-LOC104899696	1329	681	30.44	518	26.43	939	44.56	247	12.55	154	7.54	323	15.83	482.492	-1.67015	0.329442	-5.06963	3.99e-07	1.26e-05	Down	NC_025818.2	35466184	35467512	-	LOC104899696	hypothetical protein	-	-	-	-
gene-LOC104884912	3917	1	0.02	1	0.02	0	0	41	0.71	37	0.61	14	0.23	14.3598	3.93202	0.776281	5.06521	4.08e-07	1.28e-05	Ups	NC_025813.2	9803969	9813511	-	LOC104884912	myb-related protein 3R-1%2C transcript variant X2	-	-	-	K09420
gene-LOC104901172	2212	97	2.61	58	1.78	107	3.05	12	0.37	19	0.56	3	0.09	50.5644	-2.81272	0.555682	-5.06175	4.15e-07	1.3e-05	Down	NC_025819.2	12579604	12585830	-	LOC104901172	protein kinase PINOID	-	-	-	-
gene-LOC104896614	2224	357	9.54	442	13.48	157	4.45	1355	41.15	3547	103.78	2580	75.55	1366.25	2.56093	0.506212	5.059	4.21e-07	1.32e-05	Ups	NC_025817.2	29603430	29610171	-	LOC104896614	hypothetical protein	-	-	-	-
gene-LOC104893068	2604	1728	39.42	1212	31.57	1881	45.56	4823	125.11	8101	202.44	4510	112.8	3570.45	1.65157	0.326502	5.05839	4.23e-07	1.32e-05	Ups	NC_025816.2	17073875	17078445	+	LOC104893068	probable methyltransferase PMT21%2C transcript variant X2	GO:0032259:methylation;	GO:0005794:Golgi apparatus;	GO:0008168:methyltransferase activity;	-
gene-LOC104902728	2805	99	2.1	70	1.69	48	1.08	295	7.1	649	15.06	348	8.08	242.723	2.26266	0.447895	5.05177	4.38e-07	1.36e-05	Ups	NC_025820.2	3380764	3386501	-	LOC104902728	hypothetical protein	-	-	GO:0000166:nucleotide binding;	-
gene-LOC104888263	7614	61044	476.28	93692	834.55	88930	736.63	21921	194.47	9880	84.44	26095	223.2	52286.3	-2.16089	0.427753	-5.05172	4.38e-07	1.36e-05	Down	NC_025814.2	4227257	4239160	+	LOC104888263	glutamate synthase 1 [NADH]%2C chloroplastic%2C transcript variant X3	GO:0006537:glutamate biosynthetic process;GO:0055114:oxidation-reduction process;	-	GO:0050660:flavin adenine dinucleotide binding;GO:0016040:glutamate synthase (NADH) activity;GO:0051536:iron-sulfur cluster binding;GO:0005506:iron ion binding;GO:0010181:FMN binding;	K00264
gene-LOC104888686	4722	2	0.03	0	0	2	0.03	57	0.82	19	0.26	31	0.43	16.6809	3.64978	0.722693	5.05025	4.41e-07	1.37e-05	Ups	NC_025814.2	8915615	8923313	+	LOC104888686	NAC domain-containing protein 7	-	-	-	-
gene-LOC104900946	2090	7	0.2	21	0.68	5	0.15	185	5.98	141	4.39	79	2.46	67.6471	2.97083	0.588563	5.04761	4.47e-07	1.39e-05	Ups	NC_025819.2	7291726	7299261	+	LOC104900946	malonyl-CoA decarboxylase%2C mitochondrial%2C transcript variant X2	-	-	-	K01578
gene-LOC104902263	1743	1	0.03	1	0.04	0	0	30	1.16	178	6.65	14	0.52	36.0072	4.31236	0.854705	5.04543	4.53e-07	1.4e-05	Ups	NC_025819.2	36603180	36604922	-	LOC104902263	E3 ubiquitin-protein ligase ATL42	-	-	-	K10664
gene-LOC104884283	1225	322	15.62	698	38.64	69	3.55	13	0.72	25	1.33	36	1.91	217.003	-3.47084	0.688071	-5.04431	4.55e-07	1.41e-05	Down	NW_017567583.1	11042	15766	-	LOC104884283	probable RNA-binding protein ARP1%2C transcript variant X1	-	-	-	-
gene-LOC104888129	2413	11567	284.77	15996	449.59	12824	335.18	4938	138.23	5831	157.24	5367	144.85	9738.05	-1.48426	0.294317	-5.04305	4.58e-07	1.41e-05	Down	NC_025814.2	2817815	2822828	+	LOC104888129	protein NTM1-like 9%2C transcript variant X2	-	-	-	-
gene-LOC104888234	1778	92	3.07	86	3.28	91	3.23	263	9.99	900	32.94	537	19.67	319.51	2.35589	0.467237	5.04217	4.6e-07	1.41e-05	Ups	NC_025814.2	3748202	3749979	-	LOC104888234	phytolongin Phyl2.2	-	-	-	-
gene-LOC104896506	2075	1818	52.05	3008	98.32	2643	80.33	735	23.93	888	27.85	1018	31.95	1748	-1.63852	0.324973	-5.04202	4.61e-07	1.41e-05	Down	NC_025817.2	26522955	26525396	-	LOC104896506	ethylene-responsive transcription factor ERF118%2C transcript variant X1	-	-	-	-
gene-LOC104906115	2012	56	1.65	51	1.72	50	1.57	196	6.58	129	4.17	155	5.02	101.248	1.37921	0.273633	5.04034	4.65e-07	1.42e-05	Ups	NC_025813.2	3724772	3728039	+	LOC104906115	uncharacterized LOC104906115	-	-	-	-
gene-LOC104907537	1612	975	35.93	725	30.5	799	31.26	343	14.37	418	16.87	432	17.45	625.941	-1.21628	0.241555	-5.03522	4.77e-07	1.46e-05	Down	NW_017567394.1	577769	585790	-	LOC104907537	hypothetical protein isoform B%2C transcript variant X2	-	-	-	-
gene-LOC104908689	700	3	0.25	0	0	2	0.18	23	2.22	42	3.9	168	15.63	38.4886	4.03919	0.802364	5.03411	4.8e-07	1.46e-05	Ups	NW_017567467.1	207801	208681	+	LOC104908689	beta-amyrin 28-oxidase	GO:0055114:oxidation-reduction process;	-	GO:0020037:heme binding;GO:0016705:oxidoreductase activity, acting on paired donors, with incorporation or reduction of molecular oxygen;GO:0004497:monooxygenase activity;GO:0005506:iron ion binding;GO:0009055:electron carrier activity;	K07437
gene-LOC104887639	5839	20	0.2	36	0.42	16	0.17	79	0.91	458	5.1	640	7.14	204.361	3.31622	0.659217	5.03054	4.89e-07	1.49e-05	Ups	NC_025813.2	38142149	38155393	-	LOC104887639	putative disease resistance RPP13-like protein 1%2C transcript variant X1	-	-	-	-
gene-LOC104907566	1163	145	7.41	222	12.95	222	12.04	79	4.59	76	4.25	65	3.64	138.623	-1.57665	0.313537	-5.0286	4.94e-07	1.5e-05	Down	NW_017567395.1	71715	79088	-	LOC104907566	GRF1-interacting factor 1	-	-	-	-
gene-LOC104886787	1386	42	1.8	39	1.91	63	2.87	3	0.15	10	0.47	7	0.33	28.2633	-2.72053	0.54108	-5.02796	4.96e-07	1.5e-05	Down	NC_025812.2	4110676	4112061	-	LOC104886787	hypothetical protein	-	-	-	-
gene-LOC104894290	1762	5	0.17	0	0	11	0.39	82	3.14	68	2.51	68	2.51	36.1873	3.16851	0.63028	5.02715	4.98e-07	1.5e-05	Ups	NC_025816.2	46716754	46731309	+	LOC104894290	uncharacterized LOC104894290%2C transcript variant X1	-	-	-	-
gene-LOC104894588	1673	2520	89.48	2872	116.43	3867	145.78	544	21.96	454	17.66	1206	46.95	1970.79	-2.11094	0.420054	-5.0254	5.02e-07	1.51e-05	Down	NC_025816.2	49982275	49986299	+	LOC104894588	transcription factor UNE12	-	-	-	-
gene-LOC104884804	4336	16	0.22	30	0.47	78	1.13	311	4.84	333	5	241	3.62	158.094	2.48729	0.495481	5.01994	5.17e-07	1.55e-05	Ups	NW_017567670.1	43273	56275	-	LOC104884804	ABC transporter B family member 9	-	-	-	K05658
gene-LOC104884763	837	4	0.28	4	0.32	0	0	242	19.53	58	4.51	31	2.41	49.2305	3.88684	0.774465	5.01875	5.2e-07	1.56e-05	Ups	NW_017567657.1	48640	52649	-	LOC104884763	transcription factor bHLH36-like%2C transcript variant X1	-	-	-	-
gene-LOC104907404	1689	1810	63.66	1507	60.51	2965	110.72	619	24.76	112	4.31	423	16.31	1258.12	-2.46101	0.491108	-5.01114	5.41e-07	1.62e-05	Down	NW_017567390.1	178042	181176	-	LOC104907404	transcription factor bHLH94	-	-	-	-
gene-LOC104897880	873	224	15.24	159	12.35	189	13.65	747	57.8	655	48.82	384	28.65	373.233	1.41192	0.281785	5.01063	5.43e-07	1.62e-05	Ups	NC_025817.2	58576519	58580375	-	LOC104897880	hypothetical protein%2C transcript variant X1	-	-	-	-
gene-LOC104888991	1418	2	0.08	2	0.1	5	0.22	25	1.19	52	2.39	122	5.6	33.5538	3.57169	0.713589	5.00524	5.58e-07	1.66e-05	Ups	NC_025814.2	14019726	14022877	-	LOC104888991	protein IRX15-LIKE	-	-	-	-
gene-LOC104903251	1210	584	28.67	873	48.93	781	40.71	401	22.39	201	10.81	276	14.86	532.372	-1.53859	0.307452	-5.00434	5.61e-07	1.67e-05	Down	NC_025820.2	16605816	16613539	+	LOC104903251	probable pyridoxal 5'-phosphate synthase subunit PDX2	-	-	-	K08681
gene-LOC104892524	1427	566	23.56	1143	54.32	659	29.13	167	7.9	80	3.65	240	10.95	505.698	-2.34737	0.469728	-4.9973	5.81e-07	1.73e-05	Down	NC_025816.2	7016734	7021989	+	LOC104892524	protein SODIUM POTASSIUM ROOT DEFECTIVE 1-like	-	-	-	-
gene-LOC104908573	2010	16	0.47	17	0.57	2	0.06	195	6.55	1235	39.98	73	2.37	247.934	3.97753	0.796246	4.99535	5.87e-07	1.74e-05	Ups	NW_017567463.1	847879	856365	+	LOC104908573	proline transporter 2	-	-	-	-
gene-LOC104896495	1601	1702	63.15	1131	47.91	1607	63.31	745	31.43	832	33.82	819	33.32	1147.39	-1.04066	0.208455	-4.99226	5.97e-07	1.76e-05	Down	NC_025817.2	26133019	26140919	+	LOC104896495	protein FLX-like 3	-	-	-	-
gene-LOC104894920	2033	115	3.36	85	2.84	162	5.03	378	12.56	326	10.43	280	8.97	213.888	1.24753	0.249935	4.99142	5.99e-07	1.77e-05	Ups	NC_025817.2	876981	883875	-	LOC104894920	molybdate-anion transporter%2C transcript variant X1	-	-	-	-
gene-LOC104884314	2643	285	6.41	273	7.01	244	5.82	814	20.8	782	19.25	544	13.4	471.524	1.19249	0.23911	4.98721	6.13e-07	1.8e-05	Ups	NW_017567586.1	251946	257524	+	LOC104884314	hypothetical protein	-	-	-	-
gene-LOC104886703	921	136	8.77	278	20.47	489	33.49	8	0.59	1	0.07	33	2.33	163.792	-3.68442	0.739127	-4.98483	6.2e-07	1.82e-05	Down	NC_025813.2	15794299	15800747	-	LOC104886703	hypothetical protein	-	-	-	-
gene-LOC104888528	2087	911	25.93	639	20.77	1209	36.54	525	16.99	337	10.51	455	14.2	679.048	-1.21928	0.244609	-4.98461	6.21e-07	1.82e-05	Down	NC_025814.2	7663909	7682694	+	LOC104888528	SKP1-like protein 21	-	-	-	K03094
gene-LOC104889518	3491	138	2.35	130	2.53	139	2.51	330	6.39	450	8.39	461	8.6	266.632	1.40748	0.282759	4.97768	6.44e-07	1.89e-05	Ups	NC_025814.2	23475862	23481185	+	LOC104889518	putative SWI/SNF-related matrix-associated actin-dependent regulator of chromatin subfamily A member 3-like 1	-	-	-	K15711
gene-LOC104889672	2374	22409	560.76	15166	433.27	20790	552.32	9530	271.16	10717	293.75	9735	267.06	14853.2	-1.11148	0.223479	-4.97353	6.57e-07	1.92e-05	Down	NC_025814.2	25026349	25031899	-	LOC104889672	UBP1-associated protein 2A%2C transcript variant X1	-	-	-	K12741
gene-LOC104903897	1895	223	6.99	252	9.02	449	14.94	959	34.18	1022	35.09	1528	52.51	710.608	1.71693	0.345602	4.96795	6.77e-07	1.97e-05	Ups	NC_025813.2	1239277	1244808	-	LOC104903897	proline transporter 3-like	-	GO:0016021:integral component of membrane;	-	-
gene-LOC104890527	3130	96	1.82	66	1.43	46	0.93	598	12.91	463	9.63	195	4.06	226.888	2.22423	0.44789	4.96602	6.83e-07	1.99e-05	Ups	NC_025815.2	7121408	7129735	-	LOC104890527	beta-galactosidase 10	GO:0005975:carbohydrate metabolic process;	-	GO:0030246:carbohydrate binding;GO:0004565:beta-galactosidase activity;	-
gene-LOC104884038	2124	65	1.82	67	2.14	15	0.45	4	0.13	0	0	2	0.06	27.7454	-3.80549	0.766416	-4.96531	6.86e-07	1.99e-05	Down	NW_017567566.1	292257	299640	-	LOC104884038	primary amine oxidase	GO:0055114:oxidation-reduction process;GO:0009308:amine metabolic process;	-	GO:0005507:copper ion binding;GO:0048038:quinone binding;GO:0008131:primary amine oxidase activity;	K00276
gene-LOC104900122	1673	14	0.5	7	0.28	7	0.26	50	2.02	78	3.03	85	3.31	38.5338	2.54911	0.513484	4.96434	6.89e-07	2e-05	Ups	NC_025818.2	41522634	41526646	-	LOC104900122	actin-66	-	GO:0005856:cytoskeleton;GO:0005737:cytoplasm;	GO:0005524:ATP binding;	K10355
gene-LOC104907111	899	1041	68.79	1339	101.01	1402	98.36	814	61.16	638	46.18	653	47.31	993.255	-1.03643	0.208823	-4.96319	6.93e-07	2.01e-05	Down	NW_017567378.1	2134041	2135305	-	LOC104907111	hypothetical protein	-	-	-	-
gene-LOC104906176	1844	757	24.39	621	22.84	654	22.37	424	15.53	363	12.81	242	8.55	515.517	-1.16628	0.235803	-4.94598	7.58e-07	2.18e-05	Down	NW_017567351.1	638677	660116	+	LOC104906176	ribosome biogenesis protein WDR12 homolog	GO:0042254:ribosome biogenesis;	GO:0005634:nucleus;	-	K14863
gene-LOC104884401	840	966	68.32	763	61.6	972	72.98	481	38.68	429	33.23	576	44.66	704.098	-1.0231	0.206936	-4.94403	7.65e-07	2.2e-05	Down	NW_017567595.1	261430	268503	-	LOC104884401	MKI67 FHA domain-interacting nucleolar phosphoprotein-like	-	-	-	K14838
gene-LOC104900327	1660	438	15.67	396	16.18	170	6.46	1262	51.35	2542	99.65	4212	165.25	1463.46	2.59013	0.524069	4.94235	7.72e-07	2.22e-05	Ups	NC_025818.2	43600170	43603327	+	LOC104900327	zinc finger protein WIP3	-	-	-	-
gene-LOC104893953	3517	20	0.34	27	0.52	9	0.16	229	4.4	90	1.67	138	2.56	79.0522	2.53919	0.514764	4.93272	8.11e-07	2.32e-05	Ups	NC_025816.2	40837348	40841947	+	LOC104893953	probable disease resistance protein At1g61300%2C transcript variant X2	-	-	-	K13459
gene-LOC104887427	1004	0	0	0	0	0	0	11	0.74	37	2.4	22	1.43	11.1972	4.31626	0.876152	4.92638	8.38e-07	2.39e-05	Ups	NC_025813.2	34590718	34592108	-	LOC104887427	thaumatin-like protein	-	-	-	-
gene-LOC104895476	3067	143	2.77	86	1.9	91	1.87	614	13.52	472	10.01	254	5.39	259.493	1.78571	0.362574	4.92508	8.43e-07	2.4e-05	Ups	NC_025817.2	7117256	7122475	-	LOC104895476	ribonucleoside-diphosphate reductase large subunit	-	-	-	K10807
gene-LOC104904684	1430	137	5.69	91	4.32	260	11.47	448	21.16	1780	81	1576	71.78	695.898	2.62886	0.533875	4.92411	8.47e-07	2.41e-05	Ups	NC_025820.2	41610837	41615899	-	LOC104904684	hypothetical protein	-	-	-	-
gene-LOC104889475	1593	32	1.19	9	0.38	1	0.04	203	8.61	272	11.11	367	15	140.194	3.46248	0.703348	4.92286	8.53e-07	2.41e-05	Ups	NC_025814.2	22656248	22659850	+	LOC104889475	serine/threonine-protein kinase OXI1	-	-	-	K19584
gene-LOC104898285	1365	757	32.95	682	33.89	626	28.92	171	8.46	185	8.82	326	15.55	473.118	-1.70838	0.347037	-4.92278	8.53e-07	2.41e-05	Down	NC_025818.2	2789889	2795683	-	LOC104898285	hypothetical protein	-	-	-	-
gene-LOC104896165	1563	305	11.59	410	17.79	274	11.06	22	0.95	23	0.96	88	3.67	199.054	-2.76844	0.562607	-4.92074	8.62e-07	2.44e-05	Down	NC_025812.2	21283062	21284624	+	LOC104896165	leucine-rich repeat receptor protein kinase EMS1	-	-	-	K04733
gene-LOC104906442	2325	645	16.48	740	21.59	685	18.58	1751	50.87	2364	66.16	1732	48.52	1280.18	1.28663	0.261698	4.91645	8.81e-07	2.48e-05	Ups	NW_017567365.1	736509	744826	+	LOC104906442	probable E3 ubiquitin-protein ligase ARI8	-	-	-	K11968
gene-LOC104890101	2056	215	6.21	153	5.05	120	3.68	828	27.2	519	16.43	435	13.78	356.566	1.59477	0.324396	4.91611	8.83e-07	2.48e-05	Ups	NC_025815.2	2959882	2965075	-	LOC104890101	dihydropyrimidinase	-	-	-	K01464
gene-LOC104904538	4034	11	0.16	23	0.39	34	0.53	138	2.31	100	1.61	137	2.21	69.7475	2.14978	0.437957	4.90866	9.17e-07	2.57e-05	Ups	NC_025820.2	39862299	39874952	+	LOC104904538	protein TSS	-	-	-	K03255
gene-LOC104897920	3481	15	0.26	41	0.8	5	0.09	317	6.15	171	3.2	447	8.36	156.475	3.16682	0.645743	4.90415	9.38e-07	2.62e-05	Ups	NC_025817.2	59203235	59210452	+	LOC104897920	uncharacterized LOC104897920	-	-	-	-
gene-LOC104895292	1828	4	0.13	9	0.33	6	0.21	111	4.1	88	3.13	30	1.07	38.0169	2.95687	0.603135	4.9025	9.46e-07	2.64e-05	Ups	NC_025817.2	5394868	5399243	+	LOC104895292	glutamate decarboxylase	-	-	-	K01580
gene-LOC104904473	2667	360	8.02	386	9.82	429	10.14	1255	31.79	830	20.25	750	18.31	638.658	1.04495	0.213152	4.90238	9.47e-07	2.64e-05	Ups	NC_025813.2	2031647	2035590	+	LOC104904473	hypothetical protein isoform B%2C transcript variant X2	-	-	-	-
gene-LOC104906978	1894	131	4.11	93	3.33	92	3.06	277	9.88	890	30.58	768	26.41	365.97	2.3138	0.472435	4.8976	9.7e-07	2.69e-05	Ups	NW_017567376.1	483695	490957	+	LOC104906978	pectin acetylesterase 10	-	-	-	-
gene-LOC104906507	1064	930	51.92	2735	174.33	3108	184.23	84	5.33	247	15.11	442	27.05	1327.37	-2.90936	0.594491	-4.89387	9.89e-07	2.74e-05	Down	NC_025813.2	4191045	4192108	+	LOC104906507	hypothetical protein	-	-	-	-
gene-LOC104888130	3156	2976	56.02	5475	117.66	2837	56.69	1197	25.62	619	12.76	1219	25.16	2520.78	-2.03329	0.415511	-4.89347	9.91e-07	2.74e-05	Down	NC_025814.2	2826817	2837317	+	LOC104888130	bifunctional aspartokinase/homoserine dehydrogenase 2%2C chloroplastic	-	-	-	K12524
gene-LOC104887706	1161	902	46.15	607	35.46	1207	65.57	188	10.94	31	1.74	199	11.16	532.357	-2.62954	0.537761	-4.88979	1.01e-06	2.78e-05	Down	NC_025813.2	39074851	39076787	+	LOC104887706	chlorophyll a-b binding protein CP29.1%2C chloroplastic	-	-	-	K08915
gene-LOC104908933	1323	30	1.35	52	2.67	6	0.29	484	24.71	212	10.43	521	25.65	203.148	3.06879	0.627801	4.88815	1.02e-06	2.8e-05	Ups	NW_017567474.1	293871	300007	-	LOC104908933	peroxidase 21	GO:0055114:oxidation-reduction process;GO:0006979:response to oxidative stress;	-	GO:0020037:heme binding;GO:0046872:metal ion binding;GO:0004601:peroxidase activity;	K00430
gene-LOC104894254	462	1085	139.51	1544	226.66	1275	174.05	717	104.83	628	88.45	575	81.06	993.506	-1.21601	0.249407	-4.87559	1.08e-06	2.97e-05	Down	NC_025816.2	45951373	45951834	-	LOC104894254	RING-H2 finger protein ATL56-like	-	-	-	-
gene-LOC104900012	1812	11169	366.18	7337	274.62	15472	538.52	6132	228.59	4303	154.53	4797	172.41	8188.39	-1.29971	0.266796	-4.87156	1.11e-06	3.03e-05	Down	NC_025818.2	40327985	40331968	-	LOC104900012	serine/arginine-rich splicing factor SR45a%2C transcript variant X2	-	-	GO:0003676:nucleic acid binding;GO:0000166:nucleotide binding;	-
gene-LOC104903648	4185	112	1.59	91	1.47	135	2.03	32	0.52	23	0.36	47	0.73	74.8231	-1.81975	0.373836	-4.86779	1.13e-06	3.08e-05	Down	NC_025820.2	27579284	27583582	-	LOC104903648	pentatricopeptide repeat-containing protein At4g13650	-	-	-	-
gene-LOC104904253	3192	76	1.41	22	0.47	17	0.34	183	3.87	1261	25.71	413	8.43	320.097	3.30297	0.679786	4.85884	1.18e-06	3.21e-05	Ups	NC_025820.2	36820581	36826677	-	LOC104904253	kinesin-like protein KIN-7F%2C transcript variant X1	-	-	-	K11498
gene-LOC104887724	1274	1	0.05	0	0	2	0.1	110	5.83	9	0.46	50	2.56	25.2463	3.98003	0.821001	4.84777	1.25e-06	3.38e-05	Ups	NC_025813.2	39359677	39362224	-	LOC104887724	gibberellin 3-beta-dioxygenase 1	-	-	-	K04124
gene-LOC104895067	2503	42	1	45	1.22	15	0.38	189	5.1	296	7.7	207	5.39	127.053	2.37095	0.489369	4.84492	1.27e-06	3.41e-05	Ups	NC_025817.2	2697441	2701050	-	LOC104895067	AAA-ATPase At3g50940	-	-	-	K08900
gene-LOC104888491	1830	48	1.56	23	0.85	25	0.86	145	5.35	117	4.16	156	5.55	81.5008	1.86038	0.384274	4.84129	1.29e-06	3.47e-05	Ups	NC_025814.2	7167091	7168920	+	LOC104888491	F-box protein At5g49610	-	-	-	-
gene-LOC104893885	2267	9573	250.86	12659	378.71	13083	363.97	437	13.02	1938	55.63	2389	68.63	7028.93	-2.727	0.563289	-4.84121	1.29e-06	3.47e-05	Down	NC_025816.2	38891279	38893545	-	LOC104893885	uncharacterized LOC104893885	-	-	-	-
gene-LOC104907523	1832	0	0	0	0	1	0.03	17	0.63	22	0.78	22	0.78	9.71592	3.92799	0.811794	4.83866	1.31e-06	3.51e-05	Ups	NC_025813.2	5833287	5845695	+	LOC104907523	serine carboxypeptidase-like 40	-	-	-	K16297
gene-LOC104894594	2192	12	0.33	8	0.25	7	0.2	95	2.93	69	2.05	37	1.1	35.1856	2.46653	0.510247	4.83399	1.34e-06	3.58e-05	Ups	NC_025816.2	50084544	50091048	-	LOC104894594	F-box/LRR-repeat protein 17	-	-	-	-
gene-LOC104901923	2838	93044	1947.64	58358	1394.61	120816	2684.89	17164	408.52	23594	540.98	33381	766.03	58630.6	-1.91163	0.395663	-4.83146	1.36e-06	3.62e-05	Down	NC_025819.2	31771201	31779075	+	LOC104901923	pyrophosphate-energized vacuolar membrane proton pump	GO:0015992:proton transport;	GO:0016020:membrane;	GO:0004427:inorganic diphosphatase activity;GO:0009678:hydrogen-translocating pyrophosphatase activity;	K01507
gene-LOC104903357	2179	2139	58.32	2257	70.25	2410	69.75	911	28.24	1012	30.22	1295	38.71	1705.82	-1.23216	0.255142	-4.82931	1.37e-06	3.66e-05	Down	NC_025820.2	19552736	19560398	-	LOC104903357	uncharacterized LOC104903357	-	-	-	-
gene-LOC104902119	1796	72	2.38	58	2.19	99	3.48	9	0.34	21	0.76	5	0.18	45.2533	-2.6053	0.539875	-4.82575	1.39e-06	3.72e-05	Down	NC_025819.2	34537231	34539026	+	LOC104902119	DELLA protein GAI1	-	-	-	K14494
gene-LOC104901407	2164	2539	69.7	2322	72.77	2169	63.21	1445	45.1	840	25.26	1268	38.16	1788.91	-1.17365	0.243329	-4.82331	1.41e-06	3.76e-05	Down	NC_025819.2	21895023	21906376	+	LOC104901407	pescadillo homolog	GO:0042254:ribosome biogenesis;	GO:0005634:nucleus;	-	K14843
gene-LOC104895481	1583	936	35.13	614	26.31	927	36.93	428	18.26	400	16.44	496	20.41	636.894	-1.05376	0.218588	-4.82076	1.43e-06	3.8e-05	Down	NC_025817.2	7192599	7200194	-	LOC104895481	WD repeat domain-containing protein 83	-	-	-	K13124
gene-LOC104892494	3991	1273	18.95	1174	19.95	2004	31.67	862	14.59	398	6.49	601	9.81	1055.25	-1.41822	0.294207	-4.82048	1.43e-06	3.8e-05	Down	NC_025812.2	963154	974152	-	LOC104892494	hypothetical protein%2C transcript variant X1	-	-	-	-
gene-LOC104886203	1400	275	11.67	179	8.67	153	6.89	4591	221.51	555	25.8	1208	56.19	1025.42	2.77943	0.576719	4.81938	1.44e-06	3.81e-05	Ups	NC_025812.2	3605195	3608584	+	LOC104886203	abscisic acid receptor PYL9	-	-	-	K14496
gene-LOC104890766	2002	4	0.12	7	0.24	4	0.13	38	1.28	91	2.96	44	1.43	30.0968	2.944	0.610956	4.81867	1.45e-06	3.81e-05	Ups	NC_025815.2	10348067	10350068	-	LOC104890766	nicotianamine synthase	-	-	-	K05953
gene-LOC104906228	1355	7	0.31	12	0.6	14	0.65	54	2.69	312	14.98	99	4.76	80.7298	3.16285	0.6564	4.81849	1.45e-06	3.81e-05	Ups	NW_017567352.1	1823564	1831974	+	LOC104906228	NAC domain-containing protein 92	-	-	-	-
gene-LOC104895290	1158	10	0.51	10	0.59	3	0.16	142	8.28	144	8.09	35	1.97	53.0219	3.08329	0.639902	4.81837	1.45e-06	3.81e-05	Ups	NC_025817.2	5399105	5402124	-	LOC104895290	hypothetical protein	-	-	-	-
gene-LOC104884238	868	35	2.4	33	2.58	35	2.54	3	0.23	0	0	6	0.45	19.5717	-3.1651	0.657026	-4.81731	1.46e-06	3.83e-05	Down	NW_017567580.1	120194	121061	-	LOC104884238	hypothetical protein	-	-	-	-
gene-LOC104886514	1832	893	28.96	357	13.22	237	8.16	2022	74.55	7203	255.85	4329	153.89	2432.87	2.74577	0.570127	4.81608	1.46e-06	3.84e-05	Ups	NC_025812.2	3695572	3697403	-	LOC104886514	hydroquinone glucosyltransferase	GO:0006805:xenobiotic metabolic process;	-	GO:0035251:UDP-glucosyltransferase activity;	K08237
gene-LOC104899428	3623	4189	68.69	3535	66.17	3022	52.61	1598	29.79	690	12.39	1488	26.75	2482.03	-1.66522	0.345771	-4.81596	1.46e-06	3.84e-05	Down	NC_025818.2	29612882	29652344	+	LOC104899428	probable LRR receptor-like serine/threonine-protein kinase At1g56140	-	-	-	-
gene-LOC104908285	3177	46	0.86	61	1.3	118	2.34	518	11.01	214	4.38	388	7.95	208.774	2.01449	0.418459	4.81406	1.48e-06	3.87e-05	Ups	NW_017567438.1	78392	83248	-	LOC104908285	hypothetical protein	-	-	-	K09955
gene-LOC104898767	1297	3	0.14	1	0.05	5	0.24	28	1.46	39	1.96	116	5.82	30.8154	3.46482	0.719785	4.81369	1.48e-06	3.87e-05	Ups	NC_025812.2	26557894	26559478	+	LOC104898767	hypothetical protein	-	-	-	-
gene-LOC104888103	809	19	1.4	5	0.42	3	0.23	332	27.72	35	2.82	260	20.93	98.6541	3.51125	0.729543	4.81294	1.49e-06	3.88e-05	Ups	NC_025814.2	2598200	2599008	+	LOC104888103	protein RESPONSE TO LOW SULFUR 2-like	-	-	-	-
gene-LOC104899347	1163	53	2.71	53	3.09	77	4.18	170	9.87	176	9.85	188	10.53	115.047	1.34414	0.279336	4.81189	1.5e-06	3.89e-05	Ups	NC_025818.2	28153096	28159453	-	LOC104899347	tetraspanin-20	-	-	-	-
gene-LOC104901684	1733	20	0.69	23	0.9	95	3.46	557	21.71	736	27.64	184	6.91	250.598	2.90851	0.60451	4.81135	1.5e-06	3.89e-05	Ups	NC_025819.2	28619636	28622165	-	LOC104901684	cytochrome P450 71D10-like	-	-	-	-
gene-LOC104905013	8534	47	0.33	73	0.58	133	0.98	415	3.28	325	2.48	302	2.3	203.736	1.78794	0.371618	4.81125	1.5e-06	3.89e-05	Ups	NC_025820.2	38504403	38515323	+	LOC104905013	uncharacterized LOC104905013	-	-	-	-
gene-LOC104892118	438	163	22.11	150	23.23	204	29.37	71	10.95	57	8.47	89	13.23	124.194	-1.39343	0.28965	-4.81073	1.5e-06	3.9e-05	Down	NC_025816.2	544822	545259	+	LOC104892118	auxin-responsive protein SAUR36-like	-	-	-	K14488
gene-LOC104892526	2085	53382	1520.97	76228	2479.55	37971	1148.58	3801	123.14	10412	324.95	12396	387.2	34675	-2.5846	0.53729	-4.81043	1.51e-06	3.9e-05	Down	NC_025816.2	7064223	7068437	+	LOC104892526	pyruvate decarboxylase 2	GO:0008152:metabolic process;	-	GO:0003824:catalytic activity;GO:0000287:magnesium ion binding;GO:0030976:thiamine pyrophosphate binding;	K01568
gene-LOC104905611	2165	1570	43.08	3733	116.94	9980	290.73	964	30.08	235	7.06	661	19.88	2892.82	-2.86796	0.596391	-4.80886	1.52e-06	3.92e-05	Down	NW_017567328.1	313551	317584	+	LOC104905611	probable pectinesterase/pectinesterase inhibitor 51	-	-	-	-
gene-LOC104902625	1837	1125	36.38	951	35.11	1464	50.26	582	21.4	388	13.74	671	23.79	870.394	-1.25735	0.261473	-4.8087	1.52e-06	3.92e-05	Down	NC_025812.2	34621653	34633792	-	LOC104902625	NAC domain-containing protein 72-like%2C transcript variant X2	-	-	-	-
gene-LOC104888019	1876	193	6.11	209	7.56	209	7.03	783	28.19	1005	34.86	446	15.48	453.697	1.62144	0.337541	4.80367	1.56e-06	4e-05	Ups	NC_025814.2	2066365	2073312	-	LOC104888019	D-xylose-proton symporter-like 2	-	-	-	-
gene-LOC104894266	2595	11555	264.52	11995	313.49	18621	452.56	5696	148.27	2603	65.27	5678	142.5	9493.77	-1.71533	0.35712	-4.80323	1.56e-06	4.01e-05	Down	NC_025816.2	46286493	46295325	+	LOC104894266	protein EXECUTER 2%2C chloroplastic	-	-	-	-
gene-LOC104903637	1952	116	3.53	72	2.5	104	3.36	498	17.23	640	21.33	224	7.47	260.949	1.94748	0.405593	4.80156	1.57e-06	4.03e-05	Ups	NC_025820.2	27172568	27177084	+	LOC104903637	cytochrome P450 71A1	-	-	GO:0016709:oxidoreductase activity, acting on paired donors, with incorporation or reduction of molecular oxygen, NAD(P)H as one donor, and incorporation of one atom of oxygen;GO:0046872:metal ion binding;	-
gene-LOC104894943	1575	2	0.08	1	0.04	4	0.16	29	1.24	32	1.32	27	1.12	14.8451	3.02435	0.630643	4.79567	1.62e-06	4.15e-05	Ups	NC_025817.2	1252768	1254807	-	LOC104894943	glucan endo-1%2C3-beta-glucosidase 13	-	-	-	-
gene-LOC104897939	3598	240	3.96	191	3.6	379	6.64	873	16.39	634	11.47	624	11.29	466.076	1.19822	0.250143	4.79013	1.67e-06	4.24e-05	Ups	NC_025817.2	59421657	59433749	-	LOC104897939	hypothetical protein%2C transcript variant X2	-	-	-	-
gene-LOC104897999	1585	330	12.37	278	11.9	831	33.07	2613	111.36	3421	140.45	1464	60.15	1405.23	2.11356	0.441567	4.78651	1.7e-06	4.31e-05	Ups	NC_025817.2	60313250	60319005	-	LOC104897999	dnaJ homolog subfamily B member 4	-	-	-	K09510
gene-LOC104889100	2164	731	20.07	416	13.04	241	7.02	3216	100.38	2175	65.4	1633	49.15	1312.34	2.0043	0.41889	4.78479	1.71e-06	4.34e-05	Ups	NC_025814.2	16736849	16741405	+	LOC104889100	methylenetetrahydrofolate reductase 1	-	-	-	K00297
gene-LOC104893374	2761	5579	120.04	2798	68.73	3702	84.56	1432	35.03	1477	34.81	1843	43.47	2846.75	-1.46558	0.306407	-4.78314	1.73e-06	4.37e-05	Down	NC_025816.2	23137272	23143660	-	LOC104893374	cationic amino acid transporter 2%2C vacuolar%2C transcript variant X2	-	-	-	K13863
gene-LOC104905664	2617	287	6.51	337	8.73	402	9.69	164	4.23	101	2.51	174	4.33	248.351	-1.38402	0.289398	-4.78242	1.73e-06	4.37e-05	Down	NW_017567329.1	1402951	1408798	-	LOC104905664	pentatricopeptide repeat-containing protein At5g42310%2C mitochondrial	-	-	-	-
gene-LOC104906193	1772	0	0	1	0.04	0	0	34	1.3	9	0.33	51	1.87	14.7133	4.04115	0.845546	4.77934	1.76e-06	4.43e-05	Ups	NC_025813.2	3813190	3814961	+	LOC104906193	hypothetical protein	-	-	-	-
gene-LOC104890430	4289	32	0.44	59	0.93	63	0.93	207	3.26	229	3.47	465	7.06	169.697	2.22836	0.466255	4.77928	1.76e-06	4.43e-05	Ups	NC_025815.2	6006119	6011057	-	LOC104890430	probable leucine-rich repeat receptor-like protein kinase At5g63930	-	-	-	-
gene-LOC104903911	1177	1951	98.47	1904	109.71	2900	155.39	18404	1056.2	6914	382.25	6219	344.11	5855.22	1.8979	0.397309	4.77689	1.78e-06	4.47e-05	Ups	NC_025820.2	33354805	33357287	-	LOC104903911	aquaporin PIP-type	GO:0006810:transport;	GO:0016021:integral component of membrane;	GO:0005215:transporter activity;	K09872
gene-LOC104904362	2066	0	0	0	0	2	0.06	21	0.69	31	0.98	20	0.63	11.5732	3.72759	0.780588	4.77536	1.79e-06	4.5e-05	Ups	NC_025820.2	37989413	37995378	+	LOC104904362	probable receptor-like serine/threonine-protein kinase At4g34500	GO:0006468:protein phosphorylation;	-	GO:0005524:ATP binding;GO:0004674:protein serine/threonine kinase activity;	-
gene-LOC104904264	1275	2252	104.93	3994	212.45	4198	207.66	230	12.19	952	48.59	604	30.85	2141.52	-2.4739	0.518188	-4.77414	1.8e-06	4.52e-05	Down	NC_025820.2	36968816	36970418	-	LOC104904264	GATA transcription factor 7%2C transcript variant X1	-	-	-	-
gene-LOC104903226	1529	538	20.9	491	21.78	731	30.15	279	12.33	108	4.6	240	10.22	402.478	-1.62996	0.341737	-4.76965	1.85e-06	4.6e-05	Down	NC_025813.2	245386	249677	-	LOC104903226	uncharacterized LOC104903226	-	-	-	-
gene-LOC104909094	2908	2047	41.82	2987	69.66	3210	69.62	602	13.98	516	11.55	1192	26.7	1823.25	-1.91428	0.401352	-4.76958	1.85e-06	4.6e-05	Down	NW_017567488.1	126511	142005	+	LOC104909094	tRNA(His) guanylyltransferase 1%2C transcript variant X1	-	-	-	K10761
gene-LOC104908565	1610	1321	48.74	722	30.41	1372	53.75	5507	231.05	3448	139.36	2470	99.91	2315.89	1.50482	0.316107	4.76047	1.93e-06	4.79e-05	Ups	NW_017567463.1	589382	594962	+	LOC104908565	cathepsin B-like	-	-	-	K01363
gene-LOC104908332	2207	2533	68.18	2431	74.7	3621	103.48	1330	40.71	814	24	1519	44.82	2063.83	-1.3731	0.288448	-4.7603	1.93e-06	4.79e-05	Down	NW_017567443.1	21480	46356	-	LOC104908332	histone deacetylase 15	-	-	-	K11407
gene-LOC104902053	855	11868	824.6	7046	558.91	6450	475.78	3161	249.73	3530	268.66	3234	246.34	6011.69	-1.49025	0.313201	-4.75812	1.95e-06	4.83e-05	Down	NC_025819.2	33737784	33740028	-	LOC104902053	NHP2-like protein 1	GO:0042254:ribosome biogenesis;	GO:0005730:nucleolus;GO:0030529:ribonucleoprotein complex;	GO:0003723:RNA binding;	K12845
gene-LOC104891300	1816	987	32.29	1228	45.86	2008	69.74	529	19.68	568	20.35	628	22.52	1004.52	-1.4159	0.297657	-4.75683	1.97e-06	4.86e-05	Down	NC_025815.2	21388766	21401889	+	LOC104891300	NADH kinase%2C transcript variant X2	-	-	-	K00858
gene-LOC104891006	2438	509	12.4	173	4.81	466	12.05	1381	38.26	1415	37.77	1433	38.28	853.181	1.67935	0.353397	4.75201	2.01e-06	4.97e-05	Ups	NC_025815.2	14800228	14805475	-	LOC104891006	protein TRANSPORT INHIBITOR RESPONSE 1	-	-	-	K14485
gene-LOC104902676	2695	26	0.57	10	0.25	9	0.21	173	4.34	268	6.47	58	1.4	85.1055	2.90134	0.610927	4.74907	2.04e-06	5.03e-05	Ups	NC_025820.2	2337246	2344150	+	LOC104902676	hypothetical protein	-	-	GO:0016740:transferase activity;	-
gene-LOC104904001	1467	1408	57.02	1410	65.19	1252	53.83	920	42.36	601	26.66	773	34.32	1074.23	-1.02466	0.215991	-4.74398	2.1e-06	5.15e-05	Down	NC_025820.2	34982891	34992931	-	LOC104904001	translocase of chloroplast 34	-	-	-	-
gene-LOC104886501	2231	6887	183.38	4951	150.51	8894	251.43	4436	134.31	3004	87.62	3568	104.16	5277.97	-1.07428	0.226605	-4.74077	2.13e-06	5.23e-05	Down	NC_025813.2	12275834	12283468	-	LOC104886501	far upstream element-binding protein 1	-	-	-	K13210
gene-LOC104895806	2906	238	4.87	277	6.46	364	7.9	1032	23.99	656	14.69	619	13.87	505.022	1.1652	0.246051	4.73563	2.18e-06	5.34e-05	Ups	NC_025817.2	12174973	12182435	-	LOC104895806	probable methyltransferase PMT5%2C transcript variant X2	-	-	-	-
gene-LOC104894037	1589	828	30.96	642	27.4	1092	43.34	412	17.51	316	12.94	490	20.08	633.517	-1.21372	0.256352	-4.73457	2.2e-06	5.36e-05	Down	NC_025816.2	42441648	42451163	-	LOC104894037	plant cysteine oxidase 3	-	-	-	K10712
gene-LOC104900097	1170	147	7.46	153	8.87	198	10.67	532	30.71	427	23.75	315	17.53	282.105	1.13782	0.240351	4.734	2.2e-06	5.36e-05	Ups	NC_025818.2	41226828	41230089	+	LOC104900097	hypothetical protein	-	-	-	-
gene-LOC104896111	2970	7372	147.46	8963	204.67	7522	159.73	1955	44.46	3227	70.7	3168	69.47	5571.38	-1.63247	0.345025	-4.73146	2.23e-06	5.42e-05	Down	NC_025817.2	17862044	17865559	-	LOC104896111	probable L-type lectin-domain containing receptor kinase S.5	-	-	-	-
gene-LOC104903611	1980	2689	80.68	4554	155.99	2207	70.3	764	26.06	573	18.83	1160	38.15	2110.58	-2.02903	0.428944	-4.73028	2.24e-06	5.44e-05	Down	NC_025820.2	26903394	26909572	+	LOC104903611	hypothetical protein%2C transcript variant X1	-	-	-	-
gene-LOC104889468	2164	365	10.02	590	18.49	296	8.63	1659	51.78	1477	44.41	1927	57.99	1013.8	1.72234	0.364188	4.72926	2.25e-06	5.46e-05	Ups	NC_025814.2	22606714	22614901	-	LOC104889468	pyruvate kinase 2%2C cytosolic	GO:0016310:phosphorylation;GO:0006096:glycolytic process;	-	GO:0004743:pyruvate kinase activity;GO:0030955:potassium ion binding;GO:0000287:magnesium ion binding;	K00873
gene-LOC104884086	1931	120	3.69	76	2.67	110	3.59	293	10.25	215	7.25	277	9.34	174.249	1.15958	0.245257	4.72804	2.27e-06	5.49e-05	Ups	NW_017567569.1	285631	291774	-	LOC104884086	uncharacterized membrane protein At1g06890-like	-	-	-	K15285
gene-LOC104895641	2027	161	4.72	185	6.19	237	7.37	84	2.8	47	1.51	88	2.83	136.095	-1.5544	0.32896	-4.72519	2.3e-06	5.56e-05	Down	NC_025817.2	9055874	9062238	+	LOC104895641	cell division cycle-associated 7-like protein%2C transcript variant X1	-	-	-	-
gene-LOC104900285	1704	424	14.78	497	19.78	378	13.99	1238	49.07	2189	83.59	1329	50.79	979.518	1.62958	0.344964	4.7239	2.31e-06	5.58e-05	Ups	NC_025818.2	43136185	43141717	-	LOC104900285	hypothetical protein	-	-	-	K15285
gene-LOC104890373	1235	4	0.19	0	0	0	0	28	1.53	207	10.91	39	2.06	44.9175	4.03667	0.855357	4.71928	2.37e-06	5.7e-05	Ups	NC_025815.2	4874523	4878001	-	LOC104890373	bidirectional sugar transporter SWEET17	GO:0006810:transport;	GO:0016020:membrane;	-	K15382
gene-LOC104905965	1233	2973	143.24	3562	195.93	1297	66.34	877	48.04	497	26.23	235	12.41	1666.42	-2.37364	0.50336	-4.71559	2.41e-06	5.79e-05	Down	NW_017567345.1	283591	286668	+	LOC104905965	ferritin-3%2C chloroplastic	-	-	-	K00522
gene-LOC104900033	936	0	0	0	0	0	0	79	5.7	8	0.56	15	1.04	14.5943	4.22809	0.896643	4.71547	2.41e-06	5.79e-05	Ups	NC_025818.2	40553842	40555880	-	LOC104900033	glutathione S-transferase U7	GO:0050896:response to stimulus;	-	-	K00799
gene-LOC104907087	2783	4	0.09	6	0.15	9	0.2	58	1.41	36	0.84	154	3.6	42.484	3.06253	0.649602	4.71447	2.42e-06	5.81e-05	Ups	NW_017567378.1	1485958	1489552	+	LOC104907087	probable galacturonosyltransferase 12	-	-	GO:0016757:transferase activity, transferring glycosyl groups;	K13648
gene-LOC104907726	943	11	0.69	37	2.66	23	1.54	242	17.33	97	6.69	248	17.13	102.759	2.55173	0.541393	4.71327	2.44e-06	5.83e-05	Ups	NW_017567403.1	111585	114061	+	LOC104907726	hypothetical protein	-	-	-	-
gene-LOC104883224	2181	1539	41.92	336	10.45	333	9.63	29	0.9	20	0.6	120	3.58	410.452	-3.23266	0.686232	-4.71074	2.47e-06	5.89e-05	Down	NC_025813.2	8988596	8991520	+	LOC104883224	U-box domain-containing protein 4	-	-	-	-
gene-LOC104907738	3057	2	0.04	4	0.09	2	0.04	29	0.64	34	0.72	28	0.6	15.6147	2.89696	0.615019	4.71036	2.47e-06	5.9e-05	Ups	NW_017567403.1	323034	335913	-	LOC104907738	MLO-like protein 14%2C transcript variant X1	GO:0006952:defense response;GO:0008219:cell death;GO:0009607:response to biotic stimulus;GO:0050896:response to stimulus;	GO:0016021:integral component of membrane;GO:0016020:membrane;	GO:0005516:calmodulin binding;	K08472
gene-LOC104908556	1733	32	1.1	7	0.27	9	0.33	861	33.56	274	10.29	43	1.62	178.244	3.505	0.744278	4.70926	2.49e-06	5.92e-05	Ups	NW_017567463.1	400258	403895	+	LOC104908556	probable pectate lyase 18	-	-	GO:0030570:pectate lyase activity;	K01728
gene-LOC104894237	1153	33	1.7	12	0.71	33	1.81	105	6.15	344	19.41	163	9.21	110.978	2.59853	0.552158	4.70614	2.52e-06	6e-05	Ups	NC_025816.2	45705670	45711511	+	LOC104894237	ubiquitin-conjugating enzyme E2-23 kDa-like	-	-	GO:0016881:acid-amino acid ligase activity;	K10576
gene-LOC104898824	974	130	7.93	104	7.24	133	8.61	451	31.28	429	28.66	237	15.85	235.426	1.37819	0.292937	4.70473	2.54e-06	6.03e-05	Ups	NC_025818.2	11638717	11644443	-	LOC104898824	probable glutathione peroxidase 5	GO:0006979:response to oxidative stress;GO:0055114:oxidation-reduction process;	-	GO:0004602:glutathione peroxidase activity;	K00432
gene-LOC104895449	1654	21	0.75	40	1.64	20	0.76	129	5.27	150	5.9	276	10.87	102.42	2.37811	0.50564	4.70317	2.56e-06	6.07e-05	Ups	NC_025817.2	6754220	6755873	-	LOC104895449	U-box domain-containing protein 27	-	-	-	-
gene-LOC104884046	1073	235	13.01	219	13.84	370	21.75	149	9.38	59	3.58	74	4.49	185.43	-1.69195	0.360096	-4.6986	2.62e-06	6.19e-05	Down	NW_017567567.1	23245	29681	-	LOC104884046	adenylylsulfatase HINT3	-	-	-	-
gene-LOC104890131	959	662	41.01	1191	84.23	540	35.51	4531	319.14	3113	211.23	3099	210.46	2077.93	1.82548	0.38852	4.69856	2.62e-06	6.19e-05	Ups	NC_025815.2	3253685	3255997	-	LOC104890131	jasmonate-induced protein homolog	-	-	-	-
gene-LOC104895973	3074	3286	63.5	4848	106.96	3982	81.7	518	11.38	715	15.14	1523	32.27	2605.33	-2.16043	0.460382	-4.6927	2.7e-06	6.35e-05	Down	NC_025817.2	14338919	14341992	+	LOC104895973	lysM domain receptor-like kinase 4	-	-	-	-
gene-LOC104889143	663	76	6.81	94	9.62	71	6.75	323	32.91	423	41.52	211	20.73	191.472	1.71687	0.365912	4.69202	2.71e-06	6.36e-05	Ups	NC_025812.2	7334362	7336268	+	LOC104889143	thioredoxin H-type	GO:0045454:cell redox homeostasis;GO:0006662:glycerol ether metabolic process;	-	GO:0009055:electron carrier activity;GO:0015035:protein disulfide oxidoreductase activity;	K03671
gene-LOC104890423	1960	54	1.64	42	1.45	13	0.42	167	5.76	385	12.78	402	13.36	171.835	2.65961	0.567144	4.68947	2.74e-06	6.43e-05	Ups	NC_025815.2	5916107	5919169	-	LOC104890423	U-box domain-containing protein 9	GO:0016567:protein ubiquitination;	GO:0000151:ubiquitin ligase complex;	GO:0004842:ubiquitin-protein transferase activity;	-
gene-LOC104894865	1377	209	9.02	132	6.5	96	4.4	442	21.68	1464	69.18	843	39.87	516.887	2.32066	0.495741	4.68119	2.85e-06	6.67e-05	Ups	NC_025817.2	58118	59494	-	LOC104894865	ethylene-responsive transcription factor ERF010	GO:0006355:regulation of transcription, DNA-templated;	GO:0005634:nucleus;	GO:0003700:sequence-specific DNA binding transcription factor activity;GO:0003677:DNA binding;	K09286
gene-LOC104894944	3524	240	4.05	272	5.23	201	3.6	605	11.6	988	18.24	1028	19	541.487	1.64019	0.35067	4.6773	2.91e-06	6.79e-05	Ups	NC_025817.2	1277696	1282141	+	LOC104894944	formin-like protein 6	-	-	-	-
gene-LOC104898505	1771	78	2.62	82	3.14	123	4.38	38	1.45	25	0.92	37	1.36	64.7983	-1.62506	0.347653	-4.67436	2.95e-06	6.88e-05	Down	NC_025818.2	5574299	5578953	-	LOC104898505	hypothetical protein	-	-	-	-
gene-LOC104902351	3482	80	1.36	72	1.4	70	1.27	255	4.95	169	3.16	174	3.25	130.512	1.19871	0.256484	4.67364	2.96e-06	6.89e-05	Ups	NC_025819.2	37714694	37730490	+	LOC104902351	zinc protease PQQL-like%2C transcript variant X1	-	-	-	-
gene-LOC104903252	3364	18	0.32	3	0.06	11	0.21	86	1.73	62	1.2	82	1.59	40.8706	2.45987	0.526448	4.67258	2.97e-06	6.92e-05	Ups	NC_025820.2	16615534	16624265	-	LOC104903252	beta-galactosidase 8	-	-	-	-
gene-LOC104900178	1403	465	19.69	312	15.08	536	24.09	1522	73.28	1092	50.65	813	37.74	748.962	1.17339	0.251297	4.66934	3.02e-06	7.01e-05	Ups	NC_025818.2	42148070	42150193	-	LOC104900178	glutelin type-B 5	-	-	GO:0045735:nutrient reservoir activity;	-
gene-LOC104903983	1153	2010	103.56	2279	134.05	3412	186.64	355	20.8	263	14.84	952	53.77	1593.46	-2.26706	0.48566	-4.66799	3.04e-06	7.03e-05	Down	NC_025820.2	34731735	34735206	+	LOC104903983	transcription factor bHLH121	-	-	-	-
gene-LOC104888186	854	21	1.46	9	0.71	6	0.44	110	8.7	111	8.46	57	4.35	49.0001	2.50694	0.537071	4.66781	3.04e-06	7.03e-05	Ups	NC_025814.2	3347481	3349725	+	LOC104888186	protein yippee-like At4g27740	-	-	-	-
gene-LOC109135832	787	0	0	0	0	0	0	15	1.29	11	0.91	29	2.4	8.62575	4.11087	0.88077	4.66736	3.05e-06	7.03e-05	Ups	NC_025812.2	16567732	16568518	-	LOC109135832	uncharacterized LOC109135832	-	-	-	-
gene-LOC104889985	2458	0	0	1	0.03	6	0.15	246	6.76	50	1.32	24	0.64	46.9952	3.83292	0.821708	4.66457	3.09e-06	7.12e-05	Ups	NC_025815.2	1690031	1695586	+	LOC104889985	protein DETOXIFICATION 42	-	-	-	-
gene-LOC104895790	2238	5	0.13	3	0.09	3	0.08	85	2.57	27	0.79	29	0.84	22.7703	2.97213	0.638108	4.65772	3.2e-06	7.34e-05	Ups	NC_025817.2	11658259	11674120	-	LOC104895790	ureide permease 1%2C transcript variant X1	-	-	-	-
gene-LOC104893978	2191	6	0.16	7	0.22	4	0.12	59	1.82	106	3.15	29	0.86	33.3117	2.8989	0.623188	4.65173	3.29e-06	7.53e-05	Ups	NC_025816.2	41257223	41261089	-	LOC104893978	heparanase-like protein 2%2C transcript variant X1	-	GO:0016020:membrane;	GO:0016798:hydrolase activity, acting on glycosyl bonds;	K07964
gene-LOC104889699	1482	15035	602.68	3797	173.76	11974	509.57	2130	97.08	2611	114.64	2594	113.99	6394.84	-2.06704	0.444541	-4.64984	3.32e-06	7.59e-05	Down	NC_025814.2	25269203	25272781	+	LOC104889699	probable aldo-keto reductase 2	-	-	-	-
gene-LOC104888115	2033	9	0.26	7	0.23	8	0.25	220	7.31	126	4.03	21	0.67	58.4775	3.13059	0.673394	4.64897	3.34e-06	7.61e-05	Ups	NC_025814.2	2684922	2687384	+	LOC104888115	UNC93-like protein 1	-	-	-	-
gene-LOC104898580	1620	2	0.07	0	0	0	0	21	0.88	20	0.8	23	0.92	10.2809	3.60411	0.775751	4.64597	3.38e-06	7.71e-05	Ups	NC_025818.2	6985105	6993105	-	LOC104898580	probable pectinesterase 15	-	-	-	-
gene-LOC104886535	3485	15	0.26	36	0.7	15	0.27	262	5.08	98	1.83	143	2.67	87.6068	2.42827	0.52282	4.64457	3.41e-06	7.75e-05	Ups	NC_025813.2	12553273	12563574	+	LOC104886535	plasma membrane ATPase 4%2C transcript variant X3	GO:0006754:ATP biosynthetic process;GO:0006812:cation transport;	GO:0016021:integral component of membrane;	GO:0019829:cation-transporting ATPase activity;GO:0046872:metal ion binding;GO:0005524:ATP binding;	K01535
gene-LOC104907817	855	3985	276.88	3419	271.2	2248	165.82	1212	95.75	1426	108.53	754	57.43	2247.23	-1.6548	0.356352	-4.64373	3.42e-06	7.78e-05	Down	NW_017567416.1	31244	32098	-	LOC104907817	lipid transfer protein EARLI 1	-	-	-	-
gene-LOC104884341	1712	0	0	0	0	0	0	119	4.7	5	0.19	19	0.72	20.2352	4.21649	0.908206	4.64266	3.44e-06	7.8e-05	Ups	NW_017567589.1	101049	109680	-	LOC104884341	cytochrome P450 CYP72A219-like	-	-	-	-
gene-LOC104892424	1628	22	0.8	27	1.12	18	0.7	84	3.49	663	26.5	162	6.48	159.022	3.08916	0.665421	4.64242	3.44e-06	7.8e-05	Ups	NC_025816.2	5523478	5527128	+	LOC104892424	hypothetical protein	-	-	-	-
gene-LOC104895092	4010	1899	28.13	1139	19.26	2805	44.12	13009	219.13	7317	118.74	4732	76.85	4761.85	1.82283	0.393153	4.63643	3.54e-06	8.02e-05	Ups	NC_025817.2	2989014	2995598	+	LOC104895092	probable GTP-binding protein OBGM%2C mitochondrial%2C transcript variant X2	-	-	-	K03979
gene-LOC104902427	2118	1	0.03	3	0.1	3	0.09	52	1.66	20	0.61	28	0.86	16.2549	3.06517	0.661186	4.63587	3.55e-06	8.03e-05	Ups	NC_025819.2	38603374	38608207	-	LOC104902427	CBL-interacting serine/threonine-protein kinase 21	-	-	-	-
gene-LOC104893190	2089	1108	31.51	988	32.08	454	13.71	27	0.87	150	4.67	150	4.68	512.11	-2.76793	0.598108	-4.62782	3.7e-06	8.33e-05	Down	NC_025816.2	21153713	21158283	-	LOC104893190	fasciclin-like arabinogalactan protein 16	-	-	-	-
gene-LOC109135722	724	86	7.06	27	2.53	3	0.26	503	46.93	978	87.9	560	50.37	342.053	3.28802	0.710906	4.62511	3.74e-06	8.42e-05	Ups	NC_025819.2	6393662	6394647	-	LOC109135722	protein NRT1/ PTR FAMILY 5.5-like	-	-	-	-
gene-LOC104904325	1051	24	1.36	30	1.94	35	2.1	181	11.63	128	7.92	78	4.83	74.3138	1.81903	0.39337	4.62422	3.76e-06	8.44e-05	Ups	NC_025813.2	1830014	1831064	+	LOC104904325	hypothetical protein	-	-	-	-
gene-LOC104898135	1448	0	0	0	0	6	0.26	54	2.52	35	1.57	117	5.26	33.3308	3.72501	0.805609	4.62385	3.77e-06	8.44e-05	Ups	NC_025818.2	285241	287580	+	LOC104898135	mannan endo-1%2C4-beta-mannosidase 6	-	-	-	K19355
gene-LOC104907926	3110	359	6.86	274	5.98	251	5.09	769	16.7	848	17.74	650	13.61	507.594	1.14924	0.248549	4.62382	3.77e-06	8.44e-05	Ups	NC_025813.2	6221931	6225841	+	LOC104907926	zinc finger CCCH domain-containing protein 24	-	-	-	-
gene-LOC104894033	5667	52	0.55	83	0.99	47	0.52	265	3.16	224	2.57	207	2.38	140.051	1.64462	0.355962	4.62022	3.83e-06	8.58e-05	Ups	NC_025816.2	42412028	42420030	-	LOC104894033	agamous-like MADS-box protein AGL65%2C transcript variant X2	-	-	-	-
gene-LOC104899724	1480	179	7.18	198	9.07	346	14.74	108	4.93	100	4.4	90	3.96	171.57	-1.41166	0.305662	-4.61838	3.87e-06	8.59e-05	Down	NC_025818.2	36070637	36076558	+	LOC104899724	protein FLUORESCENT IN BLUE LIGHT%2C chloroplastic	-	-	-	-
gene-LOC104892532	1550	1	0.04	2	0.09	1	0.04	13	0.57	65	2.73	35	1.47	18.9352	3.57022	0.77388	4.61341	3.96e-06	8.78e-05	Ups	NC_025816.2	7169421	7171742	-	LOC104892532	hypothetical protein isoform A%2C transcript variant X2	-	-	-	-
gene-LOC104884920	1444	2385	98.12	959	45.04	802	35.03	21499	1005.68	3752	169.08	12215	550.92	6294.35	2.63919	0.572247	4.61199	3.99e-06	8.82e-05	Ups	NW_017567715.1	22587	32787	+	LOC104884920	petal death protein	-	-	-	-
gene-LOC104892594	2460	511	12.34	375	10.34	375	9.61	952	26.14	1250	33.06	1316	34.84	774.117	1.28327	0.278263	4.61171	3.99e-06	8.82e-05	Ups	NC_025816.2	8122239	8125709	+	LOC104892594	probable serine/threonine-protein kinase WNK10%2C transcript variant X2	-	-	-	K08867
gene-LOC104883956	1280	3062	142.11	2662	141.05	2974	146.54	1535	81	1373	69.8	1898	96.57	2278.62	-1.02033	0.221321	-4.6102	4.02e-06	8.87e-05	Down	NW_017567560.1	380061	391815	+	LOC104883956	ER membrane protein complex subunit 2	-	-	-	-
gene-LOC104888405	972	421	25.73	314	21.91	346	22.45	860	59.76	1521	101.82	1031	69.08	726.991	1.45553	0.315781	4.6093	4.04e-06	8.9e-05	Ups	NC_025814.2	6145918	6149268	-	LOC104888405	GTP-binding protein SAR1A	-	-	-	K07953
gene-LOC104892857	1361	37	1.62	53	2.64	55	2.55	236	11.71	189	9.04	119	5.69	108.613	1.63193	0.354634	4.60173	4.19e-06	9.22e-05	Ups	NC_025812.2	13418584	13423739	-	LOC104892857	hypothetical protein isoform B%2C transcript variant X2	-	-	-	-
gene-LOC104905644	4063	3119	45.6	4471	74.63	3151	48.91	1065	17.71	1261	20.2	1648	26.42	2553.4	-1.57482	0.342509	-4.59788	4.27e-06	9.38e-05	Down	NW_017567329.1	368022	373537	-	LOC104905644	protein NLP4	-	-	-	-
gene-LOC104891261	2581	73	1.68	155	4.07	108	2.64	11	0.29	19	0.48	30	0.76	70.2507	-2.44279	0.531702	-4.59428	4.34e-06	9.53e-05	Down	NC_025812.2	9114660	9117240	-	LOC104891261	pentatricopeptide repeat-containing protein At4g15720	-	-	-	-
gene-LOC104888361	1919	54	1.67	29	1.02	39	1.28	162	5.7	127	4.31	263	8.93	107.522	1.91497	0.416856	4.59384	4.35e-06	9.53e-05	Ups	NC_025814.2	5524361	5526707	+	LOC104888361	probable WRKY transcription factor 27	-	-	-	-
gene-LOC104884436	2212	150	4.03	97	2.97	34	0.97	482	14.72	745	21.92	592	17.43	336.039	2.3123	0.503845	4.58931	4.45e-06	9.73e-05	Ups	NW_017567599.1	71395	76211	+	LOC104884436	endoglucanase 2	-	-	-	-
gene-LOC104889650	1181	0	0	0	0	1	0.05	26	1.49	8	0.44	57	3.14	14.4011	3.95334	0.861524	4.58878	4.46e-06	9.73e-05	Ups	NC_025814.2	24837732	24839896	+	LOC104889650	metacaspase-9-like	-	-	GO:0008234:cysteine-type peptidase activity;	-
gene-LOC104892116	2055	48	1.39	35	1.16	4	0.12	227	7.46	820	25.97	315	9.98	233.317	3.17782	0.692535	4.58868	4.46e-06	9.73e-05	Ups	NC_025812.2	11568392	11573555	+	LOC104892116	7-deoxyloganetin glucosyltransferase	-	-	-	-
gene-LOC104889774	1083	3201	175.59	2811	176.03	2364	137.67	1546	96.43	825	49.57	1396	83.95	2063.21	-1.33365	0.290687	-4.58791	4.48e-06	9.76e-05	Down	NC_025814.2	25973089	25977085	-	LOC104889774	mRNA turnover protein 4 homolog	-	-	-	K14815
gene-LOC104903437	1247	741	35.3	871	47.37	1330	67.27	300	16.25	420	21.92	444	23.19	696.649	-1.44756	0.315793	-4.58388	4.56e-06	9.93e-05	Down	NC_025820.2	21929426	21941325	+	LOC104903437	uncharacterized LOC104903437	-	-	-	-
gene-LOC104897896	2016	33	0.97	15	0.5	58	1.81	234	7.84	548	17.69	128	4.14	160.994	2.67391	0.58336	4.58364	4.57e-06	9.93e-05	Ups	NC_025817.2	58897763	58900421	-	LOC104897896	cyclic dof factor 1	-	-	-	-
gene-LOC104900801	1195	4	0.2	4	0.23	2	0.11	88	4.97	16	0.87	57	3.11	25.8442	3.14688	0.686986	4.5807	4.63e-06	0.000100563	Ups	NC_025819.2	5154015	5155887	+	LOC104900801	hypothetical protein	-	-	-	-
gene-LOC104894160	1845	32	1.03	48	1.76	55	1.88	185	6.77	129	4.55	133	4.69	92.2278	1.47731	0.322849	4.57587	4.74e-06	0.000102589	Ups	NC_025816.2	44472813	44479204	+	LOC104894160	hypothetical protein	-	-	-	-
gene-LOC104891728	1688	69	2.43	29	1.17	2	0.07	1166	46.66	14296	551.1	3453	133.22	3092.51	4.17275	0.911942	4.57567	4.75e-06	0.000102589	Ups	NC_025815.2	30384862	30387581	+	LOC104891728	glucan endo-1%2C3-beta-glucosidase 13	-	-	-	-
gene-LOC104907270	1836	32448	1049.9	23439	865.83	25656	881.31	14481	532.76	13676	484.7	15722	557.69	21146.2	-1.05723	0.23115	-4.57378	4.79e-06	0.000103136	Down	NW_017567382.1	6823	11671	+	LOC104907270	dnaJ protein homolog	-	-	-	K09503
gene-LOC104906086	1276	0	0	0	0	1	0.05	23	1.22	12	0.61	20	1.02	8.56659	3.76065	0.822232	4.57371	4.79e-06	0.000103136	Ups	NW_017567348.1	712525	713800	+	LOC104906086	uncharacterized LOC104906086	-	-	-	-
gene-LOC104887911	3154	67	1.26	44	0.95	100	2	195	4.18	346	7.14	314	6.48	171.383	1.80705	0.395766	4.56596	4.97e-06	0.000106728	Ups	NC_025814.2	820890	824827	-	LOC104887911	hypothetical protein	-	-	-	-
gene-LOC104901666	3663	653	10.59	740	13.7	1345	23.16	216	3.98	260	4.62	400	7.11	612.905	-1.71162	0.375079	-4.56337	5.03e-06	0.000107854	Down	NC_025819.2	28130349	28139142	-	LOC104901666	respiratory burst oxidase homolog protein E	-	GO:0016020:membrane;	GO:0050664:oxidoreductase activity, acting on NAD(P)H, oxygen as acceptor;	K13447
gene-LOC104889506	1253	42	1.99	42	2.27	29	1.46	163	8.79	171	8.88	695	36.12	184.814	2.69697	0.591419	4.56017	5.11e-06	0.000109274	Ups	NC_025814.2	23312418	23316947	+	LOC104889506	transcription factor bHLH106	-	-	-	-
gene-LOC104890134	844	22	1.55	94	7.55	62	4.63	971	77.71	341	26.29	287	22.15	268.535	2.58288	0.566855	4.55652	5.2e-06	0.00011104	Ups	NC_025815.2	3277905	3284986	-	LOC104890134	hypothetical protein	-	-	-	-
gene-LOC104907391	1646	1536	55.44	2114	87.1	2187	83.8	66	2.71	264	10.44	495	19.59	1168.48	-2.64422	0.580461	-4.55537	5.23e-06	0.0001115	Down	NW_017567389.1	43107	44752	+	LOC104907391	E3 ubiquitin-protein ligase ATL6-like	-	-	-	K10664
gene-LOC104895660	1479	1492	59.93	1628	74.65	1433	61.11	909	41.51	944	41.53	725	31.92	1208	-1.00765	0.221339	-4.55252	5.3e-06	0.00011287	Down	NC_025812.2	18474752	18486050	-	LOC104895660	transcription factor VIP1	-	-	-	-
gene-LOC104904320	2824	27	0.57	12	0.29	12	0.27	346	8.28	44	1.01	198	4.57	96.066	2.86777	0.630306	4.54981	5.37e-06	0.000114027	Ups	NC_025820.2	37555650	37562417	-	LOC104904320	phosphatidylinositol/phosphatidylcholine transfer protein SFH3	-	-	-	-
gene-LOC104907884	2499	34	0.81	20	0.54	24	0.61	158	4.27	111	2.89	71	1.85	65.1748	1.82703	0.401661	4.54868	5.4e-06	0.000114488	Ups	NW_017567418.1	258671	267029	+	LOC104907884	histone deacetylase 5	-	GO:0005634:nucleus;GO:0005737:cytoplasm;	GO:0016787:hydrolase activity;	K11407
gene-LOC104906088	1881	645	20.37	584	21.06	857	28.73	2320	83.31	2237	77.39	1226	42.45	1250.58	1.25572	0.276123	4.54769	5.42e-06	0.000114874	Ups	NW_017567348.1	725829	732946	+	LOC104906088	dihydropyrimidine dehydrogenase (NADP(+))%2C chloroplastic	GO:0055114:oxidation-reduction process;GO:0006222:UMP biosynthetic process;	GO:0005737:cytoplasm;	GO:0004158:dihydroorotate oxidase activity;	K00207
gene-LOC104891403	2426	1462	35.8	1421	39.73	1251	32.52	4179	116.36	14411	386.54	5646	151.57	4600.21	2.22611	0.489641	4.54642	5.46e-06	0.000115414	Ups	NC_025815.2	24022139	24029588	+	LOC104891403	hypothetical protein	-	GO:0016020:membrane;	-	-
gene-LOC104902888	738	4773	384.21	4405	404.81	4280	365.76	1398	127.96	2264	199.62	1998	176.32	3271.97	-1.38	0.30358	-4.54575	5.47e-06	0.000115477	Down	NC_025820.2	7083422	7084159	-	LOC104902888	40S ribosomal protein S16	-	-	-	K02960
gene-LOC104894020	1930	1860	57.25	1810	63.6	2307	75.39	757	26.49	883	29.77	1167	39.38	1489.23	-1.22652	0.269891	-4.54449	5.51e-06	0.000116015	Down	NC_025816.2	42004344	42016009	+	LOC104894020	FHA domain-containing protein DDL-like	-	-	-	K13108
gene-LOC104892926	1160	0	0	1	0.06	2	0.11	13	0.76	46	2.58	32	1.8	15.1124	3.58168	0.788211	4.54407	5.52e-06	0.000116093	Ups	NC_025816.2	13297031	13298190	+	LOC104892926	AT-hook motif nuclear-localized protein 23	-	-	-	-
gene-LOC104890242	1362	290	12.65	178	8.86	231	10.7	713	35.36	547	26.13	446	21.33	382.841	1.07684	0.237017	4.54332	5.54e-06	0.000116355	Ups	NC_025815.2	4360183	4368246	-	LOC104890242	trafficking protein particle complex subunit 5	-	-	-	-
gene-LOC104892842	1666	0	0	0	0	4	0.15	55	2.23	49	1.91	17	0.66	19.0116	3.58623	0.789743	4.54101	5.6e-06	0.00011748	Ups	NC_025816.2	11455248	11456913	-	LOC104892842	FBD-associated F-box protein At5g60610-like	-	-	-	-
gene-LOC104908950	1617	466	17.12	291	12.21	468	18.25	194	8.1	235	9.46	181	7.29	307.637	-1.14593	0.252696	-4.53483	5.77e-06	0.000120657	Down	NW_017567475.1	851174	858283	-	LOC104908950	zinc finger CCHC domain-containing protein 9	-	-	-	-
gene-LOC104898565	1526	2	0.08	2	0.09	0	0	41	1.81	13	0.55	47	2.01	16.2122	3.4425	0.759863	4.53042	5.89e-06	0.000122717	Ups	NC_025818.2	6599811	6604152	+	LOC104898565	protein CHUP1%2C chloroplastic	-	-	-	-
gene-LOC104887164	2100	635	17.96	1498	48.38	647	19.43	62	1.99	232	7.19	170	5.27	585.387	-2.5149	0.556012	-4.5231	6.09e-06	0.00012673	Down	NC_025813.2	27947265	27953680	-	LOC104887164	glycerol-3-phosphate dehydrogenase [NAD(+)] 2%2C chloroplastic%2C transcript variant X1	-	-	-	K00006
gene-LOC104907336	1397	9636	409.76	9928	481.98	18708	844.59	2146	103.76	3574	166.47	4758	221.81	8290.04	-1.89316	0.418564	-4.52299	6.1e-06	0.00012673	Down	NW_017567388.1	261154	278398	-	LOC104907336	persulfide dioxygenase ETHE1 homolog%2C mitochondrial%2C transcript variant X2	-	-	-	K17725
gene-LOC104887692	3544	4	0.07	5	0.1	11	0.2	25	0.48	203	3.73	92	1.69	55.3214	3.22286	0.712583	4.52279	6.1e-06	0.00012673	Ups	NC_025813.2	38879401	38884419	+	LOC104887692	putative disease resistance RPP13-like protein 1	-	-	-	-
gene-LOC104884041	1778	1	0.03	0	0	0	0	14	0.53	21	0.77	18	0.66	8.49412	3.72686	0.824296	4.52126	6.15e-06	0.00012748	Ups	NW_017567566.1	389125	394612	-	LOC104884041	hypothetical protein	-	-	-	-
gene-LOC104902426	693	1	0.09	4	0.39	18	1.64	602	58.68	18	1.69	278	26.13	134.916	3.72342	0.823838	4.5196	6.2e-06	0.000128317	Ups	NC_025819.2	38591596	38592288	-	LOC104902426	pathogenesis-related protein PR-1	-	-	-	-
gene-LOC104902996	2292	169	4.38	140	4.14	150	4.13	371	10.93	928	26.35	589	16.74	380.83	1.8037	0.399163	4.5187	6.22e-06	0.000128622	Ups	NC_025820.2	9091094	9095261	-	LOC104902996	hypothetical protein	-	-	-	-
gene-LOC104883963	2694	2379	52.46	1554	39.12	2775	64.96	5258	131.84	6634	160.24	5221	126.22	3828.85	1.17607	0.260275	4.51855	6.23e-06	0.000128622	Ups	NW_017567561.1	126152	139199	-	LOC104883963	inter alpha-trypsin inhibitor%2C heavy chain 4	-	-	-	-
gene-LOC104899617	2508	150	3.55	95	2.57	59	1.48	293	7.89	707	18.34	1275	33.11	419.782	2.50027	0.553426	4.51781	6.25e-06	0.000128906	Ups	NC_025818.2	33895474	33914079	-	LOC104899617	probable disease resistance protein At1g15890%2C transcript variant X2	-	-	-	-
gene-LOC104894038	1089	742	40.48	534	33.26	1248	72.28	412	25.56	320	19.12	381	22.79	605.07	-1.30622	0.289334	-4.51459	6.34e-06	0.000130711	Down	NC_025816.2	42455436	42469716	+	LOC104894038	hypothetical protein	-	-	GO:0004519:endonuclease activity;GO:0003676:nucleic acid binding;	-
gene-LOC104895627	2152	2227	61.48	5226	164.7	758	22.21	133	4.17	61	1.84	467	14.13	1648.64	-3.21403	0.712155	-4.51311	6.39e-06	0.000131456	Down	NC_025812.2	1406346	1409043	+	LOC104895627	cytochrome P450 76AD1-like	-	-	-	-
gene-LOC104905343	1260	4	0.19	3	0.16	0	0	215	11.53	52	2.69	16	0.83	41.8844	3.67531	0.814978	4.5097	6.49e-06	0.000133413	Ups	NW_017567326.1	2371625	2375297	+	LOC104905343	expansin-B15	GO:0019953:sexual reproduction;	GO:0005576:extracellular region;	-	-
gene-LOC104904096	2272	724	18.93	404	12.06	678	18.82	2001	59.49	2535	72.6	10981	314.77	2807.9	2.66726	0.592041	4.5052	6.63e-06	0.000136095	Ups	NC_025820.2	36262413	36266431	+	LOC104904096	3-hydroxy-3-methylglutaryl-coenzyme A reductase 1	GO:0008299:isoprenoid biosynthetic process;GO:0015936:coenzyme A metabolic process;GO:0055114:oxidation-reduction process;	GO:0016021:integral component of membrane;	GO:0050661:NADP binding;GO:0004420:hydroxymethylglutaryl-CoA reductase (NADPH) activity;	K00021
gene-LOC104888246	2279	813	21.19	818	24.34	929	25.71	155	4.59	234	6.68	399	11.4	576.263	-1.76747	0.392457	-4.50361	6.68e-06	0.000136941	Down	NC_025814.2	3986555	3994889	-	LOC104888246	probable pectinesterase/pectinesterase inhibitor 61%2C transcript variant X1	GO:0008152:metabolic process;	-	GO:0016788:hydrolase activity, acting on ester bonds;	K01051
gene-LOC104891121	1633	3	0.11	4	0.17	1	0.04	64	2.65	63	2.51	15	0.6	23.0425	3.20523	0.711909	4.5023	6.72e-06	0.000137573	Ups	NC_025815.2	16833647	16836447	-	LOC104891121	slit homolog 3 protein	-	-	-	-
gene-LOC104900318	2150	40	1.11	47	1.48	19	0.56	505	15.87	129	3.9	192	5.82	141.125	2.43088	0.539945	4.50209	6.73e-06	0.000137573	Ups	NC_025818.2	43480497	43492445	+	LOC104900318	transcription factor TGA2.2%2C transcript variant X4	-	-	-	K14431
gene-LOC104899728	3229	184	3.39	208	4.37	144	2.81	465	9.73	725	14.61	640	12.91	383.897	1.5329	0.340692	4.49938	6.82e-06	0.000139158	Ups	NC_025818.2	36124064	36128414	+	LOC104899728	exocyst complex component EXO70A1%2C transcript variant X2	-	-	-	K07195
gene-LOC104903921	813	203	14.83	203	16.93	296	22.96	701	58.24	1926	154.15	745	59.68	657.318	2.00034	0.444625	4.49894	6.83e-06	0.000139266	Ups	NC_025820.2	33632767	33636305	+	LOC104903921	heavy metal-associated isoprenylated plant protein 26	-	-	-	-
gene-LOC104890529	1555	4667	178.3	5838	254.62	5765	233.82	2193	95.26	2794	116.92	2744	114.92	4096.15	-1.2278	0.273228	-4.49368	7e-06	0.000142567	Down	NC_025815.2	7183114	7187214	+	LOC104890529	NAC domain-containing protein 2	GO:0006355:regulation of transcription, DNA-templated;	-	GO:0003677:DNA binding;	-
gene-LOC104892319	1057	274	15.4	81	5.2	52	3.1	1829	116.88	1722	106.01	440	27.11	676.8	2.72757	0.607482	4.48995	7.12e-06	0.000144903	Ups	NC_025816.2	3778275	3779331	-	LOC104892319	protein P21	-	-	-	-
gene-LOC104887528	2014	9	0.27	13	0.44	16	0.5	103	3.45	42	1.36	180	5.82	57.2756	2.60925	0.581728	4.48534	7.28e-06	0.00014788	Ups	NC_025813.2	36283039	36301711	-	LOC104887528	protein NRT1/ PTR FAMILY 5.4	-	-	-	K14638
gene-LOC104906386	723	15	1.23	30	2.81	20	1.74	254	23.73	58	5.22	241	21.71	95.6553	2.55615	0.570113	4.48358	7.34e-06	0.000148918	Ups	NW_017567364.1	38028	42622	-	LOC104906386	hypothetical protein	-	-	-	-
gene-LOC104887441	4191	12	0.17	15	0.24	20	0.3	95	1.53	170	2.64	54	0.84	58.0453	2.37189	0.529067	4.48316	7.35e-06	0.000149021	Ups	NC_025813.2	34992071	35006949	+	LOC104887441	ABC transporter B family member 15-like	-	-	-	K05658
gene-LOC104889892	1002	7	0.42	17	1.15	14	0.88	0	0	0	0	0	0	6.83053	-3.98053	0.888268	-4.48122	7.42e-06	0.000150189	Down	NC_025815.2	594189	599071	-	LOC104889892	peroxidase N	-	-	-	K00430
gene-LOC104898497	2738	357	7.75	379	9.39	576	13.27	275	6.78	162	3.85	125	2.97	313.767	-1.39199	0.310884	-4.47754	7.55e-06	0.000152549	Down	NC_025818.2	5437561	5442292	-	LOC104898497	pentatricopeptide repeat-containing protein At1g62260%2C mitochondrial%2C transcript variant X1	-	-	-	-
gene-LOC104902687	1269	227	10.63	255	13.63	234	11.63	601	31.99	621	31.84	472	24.22	388.987	1.02811	0.229624	4.47735	7.56e-06	0.000152549	Ups	NC_025820.2	2507179	2511949	+	LOC104902687	reticulon-like protein B8%2C transcript variant X1	-	-	-	-
gene-LOC104899805	1604	4301	159.29	3962	167.52	3327	130.82	1857	78.2	2048	83.08	2110	85.67	2995.87	-1.1153	0.249247	-4.47467	7.65e-06	0.000154206	Down	NC_025818.2	37660188	37665736	+	LOC104899805	nucleosome assembly protein 1%3B4	-	-	-	K11279
gene-LOC104892343	1571	2437	92.15	2012	86.86	2586	103.82	1020	43.86	927	38.4	1474	61.11	1766.57	-1.18288	0.264383	-4.47414	7.67e-06	0.000154206	Down	NC_025816.2	4094100	4105104	-	LOC104892343	ribosomal RNA processing protein 36 homolog	-	-	-	K14795
gene-LOC104892807	946	237	14.88	156	11.18	89	5.93	549	39.2	1004	69.06	723	49.77	444.725	1.9487	0.435555	4.47406	7.67e-06	0.000154206	Ups	NC_025816.2	10654764	10658586	-	LOC104892807	ras-related protein RABD2c	GO:0007264:small GTPase mediated signal transduction;GO:0015031:protein transport;	-	GO:0005525:GTP binding;	K07874
gene-LOC104894811	1416	386	16.19	213	10.2	305	13.58	158	7.54	51	2.34	83	3.82	201.016	-1.76397	0.394275	-4.47396	7.68e-06	0.000154206	Down	NC_025816.2	52072467	52076527	+	LOC104894811	hypothetical protein	-	-	-	-
gene-LOC104903696	2123	0	0	4	0.13	2	0.06	61	1.94	29	0.89	22	0.67	17.8467	3.21566	0.71893	4.47285	7.72e-06	0.000154481	Ups	NC_025820.2	29005043	29007656	-	LOC104903696	hypothetical protein	-	GO:0016020:membrane;	GO:0008375:acetylglucosaminyltransferase activity;	-
gene-LOC104900153	1879	233	7.37	126	4.55	302	10.14	1417	50.94	1884	65.24	440	15.25	689.07	2.1776	0.486856	4.47277	7.72e-06	0.000154481	Ups	NC_025818.2	41866296	41878267	+	LOC104900153	hypothetical protein%2C transcript variant X2	-	-	-	-
gene-LOC104897799	1249	528	25.11	485	26.34	769	38.83	323	17.47	160	8.34	298	15.54	429.764	-1.3416	0.300071	-4.47093	7.79e-06	0.000155425	Down	NC_025817.2	57471029	57486050	+	LOC104897799	MADS-box transcription factor 23-like%2C transcript variant X3	-	-	-	-
gene-LOC104883801	1632	131	4.77	87	3.62	159	6.14	320	13.24	273	10.89	298	11.89	202.855	1.0558	0.236183	4.47027	7.81e-06	0.000155715	Ups	NW_017567549.1	372080	376046	-	LOC104883801	two-pore potassium channel 1	-	-	-	K05389
gene-LOC104894835	3186	1560	29.09	1972	41.98	2188	43.31	197	4.18	394	8.05	730	14.92	1222.35	-2.10756	0.471562	-4.46931	7.85e-06	0.000156215	Down	NC_025816.2	52328695	52332062	+	LOC104894835	meiosis arrest female protein 1%2C transcript variant X2	-	-	-	-
gene-LOC104908064	1054	4	0.23	3	0.19	5	0.3	44	2.82	20	1.23	70	4.33	22.8957	2.86282	0.641166	4.46502	8.01e-06	0.000159184	Ups	NW_017567424.1	121934	130313	-	LOC104908064	WEB family protein At1g75720	-	-	-	-
gene-LOC104904575	1034	5973	343.17	6838	448.51	6939	423.24	2982	194.8	3669	230.9	3525	222.02	5087.1	-1.1171	0.25034	-4.46232	8.11e-06	0.000160997	Down	NC_025820.2	40213388	40217066	+	LOC104904575	hypothetical protein	-	-	GO:0016829:lyase activity;	-
gene-LOC104892258	2958	3	0.06	1	0.02	0	0	76	1.74	15	0.33	27	0.59	18.0172	3.49647	0.783693	4.46153	8.14e-06	0.000161394	Ups	NC_025816.2	2965627	2969874	-	LOC104892258	homeobox protein BEL1 homolog	-	-	-	-
gene-LOC104896272	1760	7420	250.45	8605	331.59	6865	246	1464	56.19	1603	59.27	3438	127.22	5113.31	-1.88576	0.422696	-4.46126	8.15e-06	0.000161394	Down	NC_025812.2	22091151	22095115	+	LOC104896272	probable choline kinase 1	-	-	-	K14156
gene-LOC104907979	1846	2976	95.77	2525	92.77	3421	116.88	1501	54.92	848	29.89	1696	59.83	2184.28	-1.29244	0.289848	-4.45902	8.23e-06	0.00016282	Down	NW_017567420.1	321610	329735	-	LOC104907979	BTB/POZ and MATH domain-containing protein 1	-	-	-	K10523
gene-LOC104890362	1779	0	0	0	0	0	0	27	1.03	11	0.4	10	0.37	7.14613	3.95022	0.885928	4.45884	8.24e-06	0.00016282	Ups	NC_025812.2	4549579	4554886	+	LOC104890362	hypothetical protein	-	-	-	-
gene-LOC104891803	1311	335	15.18	106	5.48	55	2.65	775	39.93	2600	129.05	1356	67.36	843.104	2.7431	0.615288	4.45824	8.26e-06	0.000162872	Ups	NC_025815.2	31611312	31617123	+	LOC104891803	pirin-like protein	-	-	-	K06911
gene-LOC104895545	754	20	1.58	18	1.62	24	2.01	78	6.99	198	17.09	89	7.69	68.6749	2.22932	0.500159	4.45722	8.3e-06	0.000163449	Ups	NC_025817.2	7960231	7962612	-	LOC104895545	hypothetical protein	-	-	-	-
gene-LOC104906835	1173	3	0.15	1	0.06	4	0.22	25	1.44	30	1.66	27	1.5	14.14	2.78752	0.625448	4.45684	8.32e-06	0.000163537	Ups	NW_017567372.1	833782	835772	+	LOC104906835	transcription factor MYB48-like	-	-	-	K09422
gene-LOC104902865	1551	3	0.11	2	0.09	0	0	31	1.35	18	0.76	49	2.06	16.1639	3.27535	0.734982	4.45636	8.34e-06	0.000163698	Ups	NC_025820.2	6154325	6161308	+	LOC104902865	hypothetical protein	-	GO:0016021:integral component of membrane;	-	K15285
gene-LOC104892441	2217	705	18.89	714	21.84	3072	87.39	270	8.23	170	4.99	369	10.84	881.248	-2.36818	0.531824	-4.45293	8.47e-06	0.000166133	Down	NC_025816.2	5771746	5775455	-	LOC104892441	7-deoxyloganetic acid glucosyltransferase-like	-	-	-	-
gene-LOC104892566	804	14	1.03	7	0.59	0	0	421	35.37	2564	207.52	594	48.12	580.073	4.06327	0.913364	4.44869	8.64e-06	0.000169033	Ups	NC_025816.2	7482687	7487824	-	LOC104892566	macrophage migration inhibitory factor homolog	-	-	-	K07253
gene-LOC104900715	1952	21	0.64	9	0.31	7	0.23	193	6.68	69	2.3	60	2	54.12	2.57329	0.578624	4.44726	8.7e-06	0.000169948	Ups	NC_025819.2	3225680	3235706	-	LOC104900715	allantoinase	-	-	-	K01466
gene-LOC104894608	1772	76	2.55	127	4.86	183	6.51	30	1.14	45	1.65	25	0.92	83.2677	-1.99359	0.448403	-4.44598	8.75e-06	0.000170571	Down	NC_025816.2	50215900	50221154	-	LOC104894608	hypothetical protein	-	-	-	-
gene-LOC109135153	855	2	0.14	37	2.93	41	3.02	0	0	0	0	0	0	14.2934	-4.05491	0.912046	-4.44595	8.75e-06	0.000170571	Down	NC_025817.2	3999159	4000370	-	LOC109135153	uncharacterized mitochondrial protein AtMg00810-like	-	-	-	-
gene-LOC104884016	1796	603	19.95	746	28.17	1084	38.07	256	9.63	164	5.94	392	14.21	552.07	-1.67995	0.378076	-4.44342	8.85e-06	0.000172379	Down	NW_017567564.1	312139	330327	+	LOC104884016	histone-lysine N-methyltransferase ATXR2	-	-	-	K01982
gene-LOC104890255	6799	8	0.07	15	0.15	14	0.13	321	3.19	72	0.69	51	0.49	70.7538	2.84837	0.64186	4.43768	9.09e-06	0.000176393	Ups	NC_025815.2	4487096	4494576	-	LOC104890255	wall-associated receptor kinase-like 1%2C transcript variant X3	-	-	-	-
gene-LOC104907820	1371	2392	103.65	3045	150.63	1408	64.77	550	27.1	813	38.59	797	37.86	1581.37	-1.78209	0.401645	-4.43698	9.12e-06	0.000176532	Down	NW_017567416.1	58278	61325	-	LOC104907820	L-lactate dehydrogenase B	GO:0044262:cellular carbohydrate metabolic process;GO:0006096:glycolytic process;GO:0055114:oxidation-reduction process;	GO:0005737:cytoplasm;	GO:0004459:L-lactate dehydrogenase activity;GO:0000166:nucleotide binding;	K00016
gene-LOC104892360	1948	343	10.46	253	8.81	144	4.66	833	28.88	1121	37.45	896	29.96	577.524	1.68077	0.378859	4.43639	9.15e-06	0.000176634	Ups	NC_025816.2	4341220	4346462	+	LOC104892360	hydroxymethylglutaryl-CoA synthase	GO:0008299:isoprenoid biosynthetic process;	-	GO:0004421:hydroxymethylglutaryl-CoA synthase activity;	K01641
gene-LOC104886921	3155	144	2.71	337	7.24	651	13.01	66	1.41	64	1.32	102	2.11	232.535	-2.24773	0.506663	-4.43633	9.15e-06	0.000176634	Down	NC_025813.2	20234492	20237646	-	LOC104886921	probable receptor-like protein kinase At5g59700	-	-	GO:0016772:transferase activity, transferring phosphorus-containing groups;	-
gene-LOC104906928	539	131	14.44	204	25.67	98	11.47	22	2.76	20	2.41	47	5.68	92.7889	-2.29128	0.516622	-4.43512	9.2e-06	0.000177227	Down	NC_025813.2	4882200	4884213	+	LOC104906928	hypothetical protein	-	-	-	-
gene-LOC104908856	893	58	3.86	494	37.52	220	15.54	1848	139.78	3020	220.06	2861	208.65	1362.74	2.72006	0.613305	4.43509	9.2e-06	0.000177227	Ups	NC_025813.2	7578315	7580274	+	LOC104908856	hypothetical protein%2C transcript variant X3	-	-	-	-
gene-LOC104906776	2063	298	8.58	345	11.34	224	6.85	1081	35.39	768	24.22	687	21.69	542.639	1.2849	0.289867	4.43271	9.31e-06	0.000178977	Ups	NC_025813.2	4541998	4545909	-	LOC104906776	U-box domain-containing protein 4%2C transcript variant X1	-	-	-	K08332
gene-LOC104906026	1997	35	1.04	105	3.57	58	1.83	760	25.71	246	8.02	343	11.19	237.024	2.27838	0.514092	4.43185	9.34e-06	0.000179463	Ups	NW_017567346.1	640156	652760	+	LOC104906026	fatty-acid-binding protein 2%2C transcript variant X3	-	-	-	-
gene-LOC104888426	927	10	0.64	54	3.95	22	1.5	195	14.21	214	15.02	452	31.76	152.119	2.72467	0.614975	4.43054	9.4e-06	0.000180137	Ups	NC_025814.2	6347955	6349898	-	LOC104888426	jasmonate-induced protein homolog	-	-	-	-
gene-LOC104901215	2985	1268	25.24	1210	27.49	2376	50.2	886	20.05	553	12.06	763	16.65	1176.62	-1.28285	0.289599	-4.42977	9.43e-06	0.000180565	Down	NC_025819.2	13590202	13602132	-	LOC104901215	transcriptional repressor ILP1-like	-	-	-	K13211
gene-LOC104889986	2900	80	1.64	46	1.08	45	0.98	208	4.84	154	3.46	220	4.94	119.982	1.52676	0.34496	4.42589	9.6e-06	0.000183615	Ups	NC_025815.2	1697020	1701016	+	LOC104889986	putative pentatricopeptide repeat-containing protein At1g26500	-	-	-	K10865
gene-LOC104886531	1547	33	1.27	18	0.79	23	0.94	121	5.28	75	3.15	189	7.96	72.8602	2.06802	0.467595	4.42267	9.75e-06	0.000186149	Ups	NC_025813.2	12485847	12488946	+	LOC104886531	F-box/kelch-repeat protein At3g06240	-	-	-	-
gene-LOC104888104	512	2	0.23	0	0	0	0	85	11.21	6	0.76	48	6.11	20.8524	3.81613	0.863062	4.42161	9.8e-06	0.000186619	Ups	NC_025814.2	2606203	2606714	+	LOC104888104	hypothetical protein	-	-	-	-
gene-LOC104898013	1354	34	1.49	24	1.2	19	0.89	106	5.29	85	4.08	142	6.83	65.4493	1.83055	0.414403	4.41733	9.99e-06	0.000189898	Ups	NC_025817.2	60428414	60430026	+	LOC104898013	hypothetical protein	-	-	-	-
gene-LOC104899200	2849	23	0.48	19	0.45	23	0.51	113	2.68	120	2.74	56	1.28	55.7867	1.85853	0.4209	4.41561	1.01e-05	0.000191186	Ups	NC_025818.2	23041158	23063393	+	LOC104899200	long-chain-alcohol oxidase FAO2	-	-	GO:0016614:oxidoreductase activity, acting on CH-OH group of donors;	K17756
gene-LOC104894925	2193	68	1.84	59	1.82	101	2.9	527	16.23	149	4.42	728	21.62	255.844	2.25633	0.511039	4.41518	1.01e-05	0.000191335	Ups	NC_025817.2	912358	917220	+	LOC104894925	CDT1-like protein a%2C chloroplastic	-	-	-	K10727
gene-LOC104890168	1411	88	3.71	82	3.94	77	3.44	272	13.02	279	12.87	170	7.85	154.729	1.31204	0.297269	4.41364	1.02e-05	0.000192476	Ups	NC_025815.2	3594323	3598961	+	LOC104890168	COMPASS-like H3K4 histone methylase component WDR5A	-	-	GO:0016905:myosin heavy chain kinase activity;	K14963
gene-LOC104894646	1948	10	0.3	5	0.17	1	0.03	79	2.74	125	4.18	32	1.07	39.4667	3.07323	0.696358	4.4133	1.02e-05	0.000192553	Ups	NC_025816.2	50672081	50675521	-	LOC104894646	CDT1-like protein a%2C chloroplastic	-	-	-	K10727
gene-LOC104894613	2935	96	1.94	56	1.29	63	1.35	230	5.29	180	3.99	189	4.19	129.785	1.25941	0.285403	4.41274	1.02e-05	0.00019278	Ups	NC_025816.2	50280894	50285197	+	LOC104894613	hypothetical protein%2C transcript variant X2	-	-	-	-
gene-LOC104893045	2509	2375	56.23	2046	55.31	2395	60.2	1610	43.34	715	18.54	1077	27.96	1712.82	-1.19292	0.270349	-4.41253	1.02e-05	0.00019278	Down	NC_025816.2	16336424	16343783	-	LOC104893045	vacuolar protein sorting-associated protein 25%2C transcript variant X3	-	-	-	-
gene-LOC104900569	1660	11	0.39	14	0.57	25	0.95	195	7.93	46	1.8	130	5.1	64.296	2.42854	0.550509	4.41144	1.03e-05	0.000193093	Ups	NC_025819.2	1277753	1288360	+	LOC104900569	protein trichome birefringence-like 37	-	-	-	-
gene-LOC104897519	5298	14350	160.91	7231	92.57	15651	186.31	5291	67.46	5658	69.49	5331	65.53	8934.91	-1.30708	0.296296	-4.41141	1.03e-05	0.000193093	Down	NC_025817.2	53994089	54004300	+	LOC104897519	hypothetical protein isoform A%2C transcript variant X2	-	-	-	K18730
gene-LOC104890404	928	8488	543.36	11916	870.86	13097	890.1	4518	328.86	1537	107.77	4146	290.96	7479.25	-1.83535	0.416089	-4.41095	1.03e-05	0.000193269	Down	NC_025815.2	5712749	5716590	-	LOC104890404	universal stress protein A-like protein	-	-	-	-
gene-LOC104906606	1881	105	3.32	85	3.06	110	3.69	316	11.35	193	6.68	215	7.44	162.825	1.05366	0.239002	4.40858	1.04e-05	0.000194941	Ups	NC_025813.2	4333011	4340112	-	LOC104906606	dol-P-Man:Man(5)GlcNAc(2)-PP-Dol alpha-1%2C3-mannosyltransferase	-	-	-	K03845
gene-LOC104897814	1638	419	15.2	345	14.28	588	22.64	275	11.34	205	8.14	265	10.54	349.586	-1.01668	0.230702	-4.4069	1.05e-05	0.000196228	Down	NC_025817.2	57765211	57774818	-	LOC104897814	tRNA-dihydrouridine(20) synthase [NAD(P)+]-like%2C transcript variant X1	-	-	-	K05543
gene-LOC104908918	2700	67	1.47	72	1.81	72	1.68	256	6.4	281	6.77	149	3.59	143.031	1.45558	0.330489	4.40432	1.06e-05	0.000198343	Ups	NW_017567473.1	91780	97361	+	LOC104908918	hypothetical protein	-	-	-	-
gene-LOC104904251	1653	17	0.61	21	0.86	12	0.46	64	2.62	93	3.66	103	4.06	49.9765	2.05082	0.466134	4.39964	1.08e-05	0.000202428	Ups	NC_025820.2	36809105	36811290	-	LOC104904251	hypothetical protein	-	-	-	-
gene-LOC104887702	806	31	2.28	31	2.61	69	5.4	183	15.34	173	13.97	129	10.42	97.2099	1.65199	0.375534	4.39903	1.09e-05	0.000202757	Ups	NC_025813.2	39048754	39049559	-	LOC104887702	hypothetical protein	-	-	-	-
gene-LOC104882925	2123	1081	30.25	656	20.96	1176	34.94	569	18.1	236	7.23	416	12.76	689.231	-1.40395	0.319302	-4.39693	1.1e-05	0.000204492	Down	NC_025813.2	8240939	8250473	-	LOC104882925	calcium uptake protein 1 homolog%2C mitochondrial	-	-	-	-
gene-LOC104897101	1595	1555	57.92	1491	63.4	1716	67.85	990	41.93	506	20.64	909	37.12	1206.29	-1.1639	0.264864	-4.39431	1.11e-05	0.000206731	Down	NC_025817.2	45429632	45438168	-	LOC104897101	probable diphthine methyl ester synthase	-	-	-	K00586
gene-LOC104904922	2367	1154	28.96	2481	71.09	1484	39.54	3	0.09	23	0.63	97	2.67	949.895	-3.79206	0.86301	-4.39399	1.11e-05	0.000206796	Down	NC_025820.2	44298744	44301863	-	LOC104904922	probable indole-3-acetic acid-amido synthetase GH3.1	-	-	-	K14487
gene-LOC104904674	2488	7	0.17	2	0.05	0	0	60	1.63	41	1.07	33	0.86	21.9652	3.06042	0.697098	4.39022	1.13e-05	0.000210167	Ups	NC_025820.2	41485086	41491601	+	LOC104904674	kinesin-like protein KIN-13B	-	GO:0043234:protein complex;GO:0044430:cytoskeletal part;GO:0015630:microtubule cytoskeleton;	GO:0000166:nucleotide binding;	K10393
gene-LOC104883828	1335	35	1.56	23	1.17	20	0.94	1	0.05	2	0.1	5	0.24	15.0625	-2.92703	0.667654	-4.38406	1.16e-05	0.0002157	Down	NW_017567550.1	416925	418259	+	LOC104883828	uncharacterized LOC104883828	-	-	-	-
gene-LOC104905363	1711	118	4.1	90	3.57	94	3.46	335	13.23	349	13.27	201	7.65	189.393	1.32225	0.301651	4.38337	1.17e-05	0.000216134	Ups	NC_025813.2	2888667	2893740	-	LOC104905363	mannose-1-phosphate guanyltransferase alpha	GO:0009058:biosynthetic process;	-	GO:0004475:mannose-1-phosphate guanylyltransferase activity;	K00966
gene-LOC104888766	2479	49	1.17	40	1.09	35	0.89	120	3.27	131	3.44	139	3.65	82.7463	1.42595	0.325619	4.3792	1.19e-05	0.000219545	Ups	NC_025814.2	10981347	10983825	-	LOC104888766	hypothetical protein	-	-	-	-
gene-LOC104894581	3258	415	7.57	258	5.37	268	5.19	1553	32.2	680	13.58	833	16.65	626.528	1.43476	0.327847	4.3763	1.21e-05	0.000221967	Ups	NC_025812.2	15562094	15565744	+	LOC104894581	hypothetical protein%2C transcript variant X2	-	-	-	K02960;K01256
gene-LOC104894625	2571	102	2.36	42	1.11	62	1.52	419	11.01	174	4.4	269	6.81	165.897	1.77374	0.405433	4.37493	1.21e-05	0.000223105	Ups	NC_025816.2	50388981	50391667	+	LOC104894625	transcription factor bHLH3	-	-	-	-
gene-LOC104889880	1045	59	3.35	83	5.39	57	3.44	421	27.21	160	9.96	853	53.16	259.864	2.40418	0.549647	4.37404	1.22e-05	0.000223764	Ups	NC_025815.2	482596	483640	+	LOC104889880	dirigent protein 22	-	-	-	-
gene-LOC104889640	1118	5	0.27	11	0.67	5	0.28	103	6.22	69	4.02	29	1.69	34.0464	2.64498	0.604765	4.37357	1.22e-05	0.000223985	Ups	NC_025814.2	24610390	24613668	-	LOC104889640	probable aquaporin SIP2-1	-	-	-	K09875
gene-LOC104883337	762	0	0	0	0	0	0	32	2.84	9	0.77	10	0.85	7.50224	3.90449	0.892926	4.37269	1.23e-05	0.000224415	Ups	NC_025813.2	126459	127220	-	LOC104883337	myb protein	-	-	-	-
gene-LOC104901462	1329	3338	149.21	6608	337.22	2840	134.77	566	28.77	1357	66.44	1013	49.64	2809.85	-2.15826	0.493655	-4.37199	1.23e-05	0.000224678	Down	NC_025819.2	24328450	24329778	-	LOC104901462	zinc finger protein ZAT10	-	-	-	-
gene-LOC104888858	3275	67	1.22	73	1.51	60	1.16	257	5.3	155	3.08	171	3.4	124.366	1.28998	0.295131	4.37089	1.24e-05	0.000225459	Ups	NC_025814.2	12811354	12817457	-	LOC104888858	uncharacterized LOC104888858%2C transcript variant X1	-	-	-	-
gene-LOC104896089	1350	36	1.58	33	1.66	47	2.2	149	7.46	91	4.39	107	5.16	73.1977	1.34718	0.308273	4.3701	1.24e-05	0.000225842	Ups	NC_025817.2	17232602	17236094	-	LOC104896089	uncharacterized LOC104896089%2C transcript variant X1	-	-	-	-
gene-LOC104883734	525	1004	113.61	921	118.98	671	80.61	13	1.67	76	9.42	188	23.32	507.978	-2.8841	0.659975	-4.37002	1.24e-05	0.000225842	Down	NW_017567546.1	54613	64754	+	LOC104883734	hypothetical protein	GO:0015074:DNA integration;	-	GO:0003676:nucleic acid binding;GO:0003964:RNA-directed DNA polymerase activity;GO:0008270:zinc ion binding;	-
gene-LOC104888152	2583	27	0.62	28	0.74	24	0.59	152	3.97	70	1.76	235	5.93	84.9702	2.16629	0.496005	4.36747	1.26e-05	0.000228227	Ups	NC_025812.2	5879534	5887208	+	LOC104888152	rhamnogalacturonate lyase B	-	-	-	K18195
gene-LOC104892458	2073	7147	204.81	8556	279.92	4162	126.62	68	2.22	844	26.49	926	29.09	3894.57	-3.01517	0.691108	-4.3628	1.28e-05	0.000232625	Down	NC_025816.2	6095580	6099272	-	LOC104892458	abscisic acid 8'-hydroxylase 1-like	-	-	-	K09843
gene-LOC104908367	1175	0	0	0	0	0	0	14	0.8	8	0.44	24	1.33	7.17451	3.88909	0.891595	4.36195	1.29e-05	0.000233267	Ups	NC_025813.2	6898640	6900952	-	LOC104908367	LOB domain-containing protein 15	-	-	-	-
gene-LOC104889030	2011	19	0.56	13	0.44	19	0.6	175	5.88	127	4.11	41	1.33	60.438	2.31725	0.531389	4.36075	1.3e-05	0.000234022	Ups	NC_025814.2	14934834	14939780	-	LOC104889030	acyl-coenzyme A thioesterase 9%2C mitochondrial	-	-	-	K17361
gene-LOC104902587	2219	17228	461.22	13619	416.25	15247	433.35	11831	360.14	7122	208.85	7066	207.38	12055.8	-1.02084	0.234115	-4.36043	1.3e-05	0.000234097	Down	NC_025820.2	1308755	1314910	+	LOC104902587	nucleolin 1	-	-	-	K11294
gene-LOC104900099	1352	382	16.78	567	28.44	361	16.84	198	9.89	183	8.81	190	9.15	324.592	-1.37712	0.316096	-4.35665	1.32e-05	0.000237901	Down	NC_025818.2	41230798	41235523	-	LOC104900099	PGR5-like protein 1B%2C chloroplastic	-	-	-	-
gene-LOC104902377	2094	1	0.03	0	0	0	0	38	1.23	64	1.99	4	0.12	16.54	3.84959	0.883795	4.35575	1.33e-05	0.000238613	Ups	NC_025819.2	38011674	38018826	+	LOC104902377	probable cation transporter HKT6	GO:0044765:single-organism transport;	-	-	-
gene-LOC104883130	2084	9	0.26	17	0.55	11	0.33	163	5.28	77	2.4	44	1.38	48.8816	2.41614	0.55493	4.35395	1.34e-05	0.000240307	Ups	NW_017567504.1	254262	259295	-	LOC104883130	hexokinase-1%2C transcript variant X1	GO:0012501:programmed cell death;GO:0010255:glucose mediated signaling pathway;GO:0006096:glycolytic process;GO:0016310:phosphorylation;GO:0051156:glucose 6-phosphate metabolic process;GO:0009747:hexokinase-dependent signaling;	GO:0005739:mitochondrion;GO:0009536:plastid;GO:0005773:vacuole;GO:0005634:nucleus;GO:0005886:plasma membrane;	GO:0008270:zinc ion binding;GO:0005524:ATP binding;GO:0004340:glucokinase activity;GO:0008865:fructokinase activity;	K00844
gene-LOC104905778	1824	96	3.13	80	2.97	112	3.87	215	7.96	245	8.74	226	8.07	157.13	1.06461	0.244643	4.35169	1.35e-05	0.00024252	Ups	NW_017567338.1	505331	507154	+	LOC104905778	hypothetical protein	-	-	-	-
gene-LOC104888226	2951	70	1.41	49	1.13	37	0.79	407	9.32	222	4.9	132	2.91	141.535	1.92594	0.442852	4.34896	1.37e-05	0.000245291	Ups	NC_025814.2	3684223	3687991	+	LOC104888226	myosin-2 heavy chain%2C transcript variant X2	-	-	-	-
gene-LOC104905464	2473	582	13.98	304	8.34	92	2.35	1829	49.96	2298	60.47	2678	70.53	1242.68	2.37371	0.54586	4.34857	1.37e-05	0.000245433	Ups	NC_025813.2	2993555	2996027	+	LOC104905464	endo-1%2C3(4)-beta-glucanase 2	-	-	-	K01180
gene-LOC104887733	2346	30	0.76	19	0.55	21	0.56	128	3.69	94	2.61	62	1.72	55.4326	1.73046	0.398418	4.34333	1.4e-05	0.000250531	Ups	NC_025813.2	39484465	39491619	+	LOC104887733	cyclin-A2-2%2C transcript variant X2	-	-	-	K06627
gene-LOC104904268	1966	28	0.85	16	0.55	67	2.15	98	3.37	393	13.01	505	16.73	179.668	2.71372	0.625143	4.34096	1.42e-05	0.000252677	Ups	NC_025820.2	37042021	37050894	-	LOC104904268	squalene synthase%2C transcript variant X2	GO:0008610:lipid biosynthetic process;	GO:0016021:integral component of membrane;	GO:0051996:squalene synthase activity;GO:0004310:farnesyl-diphosphate farnesyltransferase activity;	K00801
gene-LOC104906150	1061	369	20.66	371	23.71	119	7.07	1207	76.84	1486	91.14	1730	106.19	849.668	2.01517	0.464293	4.34029	1.42e-05	0.00025317	Ups	NC_025813.2	3751657	3754803	-	LOC104906150	UMP-CMP kinase 3	-	-	-	K13800
gene-LOC104904231	1247	1578	75.18	1689	91.86	3097	156.63	71	3.85	576	30.06	235	12.27	1246.18	-2.61396	0.602292	-4.34002	1.42e-05	0.000253204	Down	NC_025820.2	35869597	35870843	-	LOC104904231	protein EXORDIUM-like 5	-	-	-	-
gene-LOC104897847	2867	78	1.62	142	3.36	77	1.69	392	9.24	893	20.27	362	8.22	313.781	2.10913	0.486041	4.3394	1.43e-05	0.000253522	Ups	NC_025817.2	58315787	58340929	-	LOC104897847	CSC1-like protein At1g69450%2C transcript variant X1	-	-	-	-
gene-LOC104898061	2554	2	0.05	0	0	2	0.05	15	0.4	39	0.99	25	0.64	13.229	3.27722	0.755251	4.33925	1.43e-05	0.000253522	Ups	NC_025817.2	57220717	57223780	-	LOC104898061	disease resistance protein RPM1-like	-	-	-	K13457
gene-LOC104890522	2026	6257	183.47	6208	207.81	9922	308.87	1476	49.21	3237	103.97	2540	81.65	5049.77	-1.6835	0.388147	-4.33728	1.44e-05	0.000255523	Down	NC_025815.2	7054977	7058146	-	LOC104890522	hypothetical protein	-	-	-	-
gene-LOC104888995	2535	47	1.1	79	2.11	53	1.32	321	8.55	176	4.52	187	4.8	135.86	1.6207	0.373787	4.3359	1.45e-05	0.000256845	Ups	NC_025814.2	14110113	14128851	-	LOC104888995	BAG-associated GRAM protein 1%2C transcript variant X2	-	-	-	-
gene-LOC104905104	4521	2305	30.29	2056	30.84	3529	49.23	1634	24.41	757	10.9	1213	17.47	1917.34	-1.29017	0.297744	-4.33316	1.47e-05	0.000259481	Down	NW_017567325.1	252739	284373	+	LOC104905104	uncharacterized LOC104905104	-	-	-	K06100
gene-LOC104906990	2079	41	1.17	24	0.78	14	0.42	102	3.31	157	4.91	192	6.01	85.3361	2.16923	0.50071	4.33232	1.48e-05	0.000260188	Ups	NC_025813.2	5064556	5070704	-	LOC104906990	ultraviolet-B receptor UVR8%2C transcript variant X2	-	-	-	-
gene-LOC104901117	1613	42	1.55	50	2.1	61	2.39	205	8.58	152	6.13	113	4.56	98.5267	1.37285	0.316954	4.33138	1.48e-05	0.000261011	Ups	NC_025819.2	11629593	11640946	+	LOC104901117	probable UDP-3-O-acylglucosamine N-acyltransferase 2%2C mitochondrial%2C transcript variant X2	-	-	-	-
gene-LOC104891840	1733	53	1.82	33	1.29	37	1.35	144	5.61	116	4.36	105	3.95	77.5912	1.3394	0.309353	4.32967	1.49e-05	0.000262751	Ups	NC_025815.2	31995928	32000063	+	LOC104891840	two-pore potassium channel 1%2C transcript variant X2	GO:0006810:transport;	-	-	K05389
gene-LOC104905433	1409	22	0.93	22	1.06	7	0.31	133	6.38	69	3.19	153	7.07	63.9507	2.34052	0.540642	4.32915	1.5e-05	0.000263089	Ups	NW_017567326.1	3461462	3467409	+	LOC104905433	1-aminocyclopropane-1-carboxylate oxidase homolog 4	-	-	-	-
gene-LOC104906083	1246	1771	84.44	1174	63.9	1704	86.25	754	40.88	696	36.35	993	51.9	1190.82	-1.07123	0.247466	-4.32879	1.5e-05	0.000263219	Down	NW_017567348.1	512876	522585	+	LOC104906083	protein TONNEAU 1a	-	-	-	K16546
gene-LOC104899819	1761	141	4.76	131	5.05	220	7.88	375	14.38	437	16.15	464	17.16	284.861	1.19277	0.275754	4.32547	1.52e-05	0.000266648	Ups	NC_025818.2	37888244	37894011	-	LOC104899819	mediator of RNA polymerase II transcription subunit 9	-	-	-	-
gene-LOC104902170	2359	22	0.55	31	0.89	35	0.94	118	3.38	375	10.34	115	3.17	112.186	2.38903	0.552319	4.32546	1.52e-05	0.000266648	Ups	NC_025819.2	35171001	35176922	-	LOC104902170	probable serine incorporator%2C transcript variant X2	-	-	-	-
gene-LOC104895314	1719	16	0.55	48	1.89	6	0.22	0	0	0	0	1	0.04	13.4268	-3.80486	0.87999	-4.32376	1.53e-05	0.000268122	Down	NC_025817.2	3989538	3995672	-	LOC104895314	MLO-like protein 4	-	-	-	K08472
gene-LOC104895230	973	310	18.93	161	11.22	296	19.19	112	7.78	81	5.42	128	8.57	182.242	-1.37729	0.318621	-4.32265	1.54e-05	0.00026917	Down	NC_025817.2	4750910	4752393	+	LOC104895230	pollen-specific protein-like At4g18596	-	-	-	-
gene-LOC104898513	1835	339	10.97	255	9.42	1087	37.36	84	3.09	18	0.64	119	4.22	317.196	-2.68356	0.621516	-4.31777	1.58e-05	0.000274586	Down	NC_025818.2	5814029	5855140	-	LOC104898513	vacuolar amino acid transporter 1-like%2C transcript variant X3	-	-	-	K15015
gene-LOC104898916	1970	91	2.74	162	5.58	74	2.37	12	0.41	23	0.76	29	0.96	69.8963	-2.32889	0.539456	-4.31711	1.58e-05	0.000275105	Down	NC_025818.2	14777811	14807968	-	LOC104898916	pectinesterase	-	-	-	K01051
gene-LOC104905124	1591	203	7.58	280	11.94	346	13.72	111	4.71	50	2.04	120	4.91	189.143	-1.68148	0.389621	-4.31569	1.59e-05	0.000276584	Down	NW_017567325.1	1034545	1048111	+	LOC104905124	hypothetical protein%2C transcript variant X1	-	-	-	-
gene-LOC104903697	2916	203	4.14	216	5.02	217	4.69	122	2.83	73	1.63	117	2.61	160.481	-1.20329	0.278988	-4.31304	1.61e-05	0.000279343	Down	NC_025820.2	29016525	29020339	-	LOC104903697	pentatricopeptide repeat-containing protein At5g50390%2C chloroplastic%2C transcript variant X1	-	-	-	-
gene-LOC104889720	4190	2	0.03	6	0.1	8	0.12	35	0.56	38	0.59	58	0.9	23.3845	2.54867	0.590926	4.31301	1.61e-05	0.000279343	Ups	NC_025814.2	25656517	25664774	-	LOC104889720	kinesin-like protein KIN-12B	-	-	-	K10400
gene-LOC104883349	2177	239	6.52	177	5.51	119	3.45	508	15.76	940	28.1	642	19.21	424.631	1.70941	0.396389	4.31246	1.61e-05	0.000279431	Ups	NW_017567520.1	311585	319514	+	LOC104883349	CDPK-related kinase 3%2C transcript variant X2	-	-	-	K00924
gene-LOC104897279	2210	1624	43.65	2027	62.21	1491	42.55	56	1.71	155	4.56	490	14.44	1034.42	-2.65692	0.616343	-4.31078	1.63e-05	0.000281257	Down	NC_025817.2	50639002	50641211	-	LOC104897279	ARM REPEAT PROTEIN INTERACTING WITH ABF2	-	-	-	-
gene-LOC104906111	1810	52	1.71	221	8.28	90	3.14	8	0.3	8	0.29	25	0.9	73.885	-2.87829	0.668201	-4.30752	1.65e-05	0.00028505	Down	NC_025813.2	3683993	3690424	-	LOC104906111	cytokinin hydroxylase	-	-	-	K10717
gene-LOC104892914	4025	145	2.14	116	1.95	9	0.14	6	0.1	4	0.06	8	0.13	52.1391	-3.27828	0.761092	-4.30734	1.65e-05	0.00028505	Down	NC_025816.2	12935718	12952938	-	LOC104892914	putative late blight resistance protein homolog R1A-3%2C transcript variant X1	-	-	-	-
gene-LOC104891058	1456	3	0.12	1	0.05	2	0.09	23	1.07	19	0.85	28	1.25	11.9033	2.86105	0.664788	4.30371	1.68e-05	0.000289449	Ups	NC_025815.2	16158961	16160789	-	LOC104891058	GDSL esterase/lipase At1g54790%2C transcript variant X1	-	-	-	-
gene-LOC104898243	2336	4253	108.16	5513	160.06	6668	180.03	355	10.27	818	22.79	1839	51.27	3380.67	-2.34445	0.544804	-4.30329	1.68e-05	0.00028968	Down	NC_025818.2	2133389	2135724	+	LOC104898243	hypothetical protein	-	-	-	-
gene-LOC104884021	2141	886	24.58	1037	32.85	837	24.66	560	17.67	349	10.61	522	15.88	712.162	-1.14017	0.264995	-4.3026	1.69e-05	0.000290276	Down	NW_017567565.1	52394	66081	-	LOC104884021	la-related protein 1B	-	-	-	K18757
gene-LOC104906515	1461	413	16.79	349	16.2	331	14.29	1097	50.72	1372	61.11	700	31.2	683.774	1.30876	0.304241	4.30174	1.69e-05	0.000291084	Ups	NC_025812.2	2903695	2908186	+	LOC104906515	ras-related protein RABA3	GO:0007264:small GTPase mediated signal transduction;GO:0015031:protein transport;	-	GO:0005525:GTP binding;GO:0016787:hydrolase activity;	K07904
gene-LOC104892132	2588	3	0.07	6	0.16	4	0.1	72	1.88	41	1.03	20	0.5	22.2268	2.70231	0.628809	4.2975	1.73e-05	0.000296394	Ups	NC_025816.2	1223461	1227614	-	LOC104892132	SUN domain-containing protein 2	-	-	-	-
gene-LOC104894104	3182	553	10.32	811	17.29	1394	27.63	411	8.72	313	6.4	383	7.84	650.426	-1.44382	0.336007	-4.29698	1.73e-05	0.00029677	Down	NC_025816.2	43391916	43405943	+	LOC104894104	uncharacterized LOC104894104%2C transcript variant X2	-	-	-	K17602
gene-LOC104903665	1432	5	0.21	3	0.14	1	0.04	44	2.08	100	4.54	17	0.77	26.8514	3.18761	0.742131	4.29521	1.75e-05	0.00029882	Ups	NC_025820.2	28147773	28154026	-	LOC104903665	inorganic pyrophosphatase 2	-	-	-	K13248
gene-LOC104900250	1592	86	3.21	68	2.9	68	2.69	274	11.63	183	7.48	156	6.38	132.362	1.22501	0.285451	4.29148	1.77e-05	0.000303236	Ups	NC_025818.2	42826636	42832049	-	LOC104900250	probable trans-2-enoyl-CoA reductase%2C mitochondrial	GO:0055114:oxidation-reduction process;	GO:0009507:chloroplast;GO:0005634:nucleus;GO:0005739:mitochondrion;	GO:0016491:oxidoreductase activity;GO:0005507:copper ion binding;GO:0005524:ATP binding;GO:0008270:zinc ion binding;	K07512
gene-LOC104908777	2132	98	2.73	85	2.7	123	3.64	386	12.23	187	5.71	341	10.42	193.019	1.3464	0.313895	4.28931	1.79e-05	0.000305548	Ups	NW_017567468.1	139160	148316	+	LOC104908777	serine/threonine-protein kinase MHK%2C transcript variant X2	GO:0006468:protein phosphorylation;GO:0007049:cell cycle;	-	GO:0005524:ATP binding;GO:0004674:protein serine/threonine kinase activity;GO:0004693:cyclin-dependent protein serine/threonine kinase activity;	K08829
gene-LOC104891330	3577	3	0.05	3	0.06	0	0	30	0.57	64	1.16	20	0.36	19.0139	3.2069	0.748585	4.28395	1.84e-05	0.000312059	Ups	NC_025812.2	9172434	9186171	-	LOC104891330	rho GTPase-activating protein REN1%2C transcript variant X1	-	-	-	-
gene-LOC104907775	1991	111	3.31	19	0.65	38	1.2	1185	40.2	572	18.69	144	4.71	308.683	2.81704	0.657584	4.28391	1.84e-05	0.000312059	Ups	NC_025813.2	6086523	6090211	-	LOC104907775	hypothetical protein	-	-	-	-
gene-LOC104894058	705	1994	168.02	1430	137.57	1523	136.25	1127	107.98	510	47.07	772	71.32	1235.11	-1.22428	0.286017	-4.28044	1.87e-05	0.000316631	Down	NC_025816.2	42997446	42999698	+	LOC104894058	60S ribosomal protein L34	-	-	-	K02915
gene-LOC104883006	1086	2175	118.98	4834	301.88	1380	80.14	388	24.13	731	43.8	682	40.9	1841.72	-2.24439	0.524848	-4.27627	1.9e-05	0.000322269	Down	NW_017567494.1	250695	254302	-	LOC104883006	tropinone reductase-like 3%2C transcript variant X2	-	-	-	K11147
gene-LOC104887991	1278	1401	65.12	637	33.8	218	10.76	3278	173.26	6529	332.43	10153	517.39	3590.85	2.63245	0.615838	4.27459	1.91e-05	0.000324058	Ups	NC_025814.2	1836505	1837782	+	LOC104887991	inositol-tetrakisphosphate 1-kinase 1	-	-	-	K00913
gene-LOC104897360	1917	154	4.77	43	1.52	55	1.81	433	15.26	310	10.52	1216	41.31	353.743	2.51947	0.589409	4.27457	1.92e-05	0.000324058	Ups	NC_025817.2	51721242	51726269	-	LOC104897360	ATP-citrate synthase alpha chain protein 1	-	-	-	K01648
gene-LOC104883192	1317	263	11.86	553	28.48	852	40.8	111	5.69	142	7.02	195	9.64	362.424	-1.92677	0.450931	-4.27288	1.93e-05	0.000326181	Down	NW_017567506.1	180786	182102	+	LOC104883192	F-box/kelch-repeat protein At3g23880	-	-	-	-
gene-LOC104906950	1837	99	3.2	91	3.36	78	2.68	541	19.89	173	6.13	768	27.23	276.26	2.10213	0.492019	4.27246	1.93e-05	0.000326438	Ups	NW_017567375.1	637646	647692	+	LOC104906950	CBL-interacting serine/threonine-protein kinase 1%2C transcript variant X1	GO:0006468:protein phosphorylation;GO:0009651:response to salt stress;GO:0009737:response to abscisic acid;GO:0007165:signal transduction;	GO:0005886:plasma membrane;	GO:0005524:ATP binding;GO:0004683:calmodulin-dependent protein kinase activity;	K07198
gene-LOC104906054	2303	136	3.51	130	3.83	143	3.92	299	8.77	395	11.16	315	8.91	229.663	1.1064	0.259006	4.27172	1.94e-05	0.000327179	Ups	NW_017567347.1	9448	15237	+	LOC104906054	probable methyltransferase PMT23	GO:0032259:methylation;	GO:0005794:Golgi apparatus;	GO:0008168:methyltransferase activity;	K16302
gene-LOC104906649	1390	37	1.58	48	2.34	15	0.68	145	7.05	400	18.73	194	9.09	135.713	2.42037	0.566804	4.2702	1.95e-05	0.000329061	Ups	NW_017567368.1	623896	627080	+	LOC104906649	acid phosphatase 1	-	-	-	-
gene-LOC104901050	2113	122	3.43	328	10.53	218	6.51	19	0.61	39	1.2	64	1.97	140.717	-2.38404	0.558833	-4.26611	1.99e-05	0.000334446	Down	NC_025819.2	9202763	9206468	+	LOC104901050	uncharacterized LOC104901050%2C transcript variant X1	-	-	-	-
gene-LOC104892576	2394	129	3.2	91	2.58	193	5.08	649	18.31	319	8.67	341	9.28	268.428	1.42302	0.333729	4.264	2.01e-05	0.000337262	Ups	NC_025816.2	7651923	7658613	+	LOC104892576	probable trehalase	-	-	-	K01194
gene-LOC104887728	2316	6	0.15	3	0.09	9	0.25	66	1.92	26	0.73	40	1.12	22.9464	2.41201	0.565794	4.26306	2.02e-05	0.000338335	Ups	NC_025813.2	39391673	39394246	-	LOC104887728	pentatricopeptide repeat-containing protein At5g11310%2C mitochondrial	-	-	-	-
gene-LOC104894311	1673	120	4.26	61	2.47	126	4.75	349	14.09	222	8.63	363	14.13	196.777	1.39659	0.32765	4.26245	2.02e-05	0.000338902	Ups	NC_025816.2	47004067	47007527	-	LOC104894311	plant UBX domain-containing protein 10	-	-	-	K18726
gene-LOC104898320	1064	1649	92.07	1311	83.57	1794	106.34	116	7.36	506	30.95	430	26.32	1000.63	-2.12293	0.498146	-4.26167	2.03e-05	0.000339726	Down	NC_025818.2	3216353	3217416	-	LOC104898320	hypothetical protein	-	-	-	-
gene-LOC104898726	3146	1759	33.22	1497	32.27	3022	60.58	1110	23.83	802	16.59	1117	23.12	1551.13	-1.18759	0.278716	-4.26095	2.04e-05	0.000340458	Down	NC_025812.2	26201089	26229794	-	LOC104898726	ubiquitin carboxyl-terminal hydrolase 5	-	-	-	K11835
gene-LOC104900354	1217	32	1.56	53	2.95	62	3.21	320	17.76	188	10.05	123	6.58	120.874	1.77664	0.41741	4.25633	2.08e-05	0.000346864	Ups	NC_025818.2	43897969	43901383	+	LOC104900354	putative low molecular weight protein-tyrosine-phosphatase slr0328	-	-	-	K01104
gene-LOC104900933	1638	0	0	0	0	0	0	12	0.49	10	0.4	15	0.6	5.75005	3.78499	0.889265	4.25632	2.08e-05	0.000346864	Ups	NC_025819.2	6918967	6927060	-	LOC104900933	probable pectinesterase 8	GO:0042545:cell wall modification;	GO:0005618:cell wall;	GO:0030599:pectinesterase activity;GO:0045330:aspartyl esterase activity;	-
gene-LOC104908839	840	11	0.78	15	1.21	14	1.05	73	5.87	44	3.41	55	4.26	33.3738	1.79536	0.42198	4.25461	2.09e-05	0.00034916	Ups	NW_017567469.1	342777	344116	+	LOC104908839	small heat shock protein%2C chloroplastic-like	-	-	-	K13993
gene-LOC104902015	2737	1267	27.5	870	21.56	2162	49.82	806	19.89	496	11.79	591	14.06	1025.78	-1.31415	0.308993	-4.25301	2.11e-05	0.000351295	Down	NC_025819.2	33240240	33249776	-	LOC104902015	nuclear pore complex protein NUP1	-	-	-	-
gene-LOC104903902	1515	63	2.47	33	1.48	63	2.62	294	13.11	157	6.74	130	5.59	114.849	1.60009	0.376275	4.25246	2.11e-05	0.000351792	Ups	NC_025820.2	33115438	33119663	+	LOC104903902	hypothetical protein	-	-	-	-
gene-LOC104895389	1330	91	4.06	64	3.26	59	2.8	224	11.38	270	13.21	171	8.37	140.881	1.40415	0.330262	4.25162	2.12e-05	0.000352416	Ups	NC_025817.2	6090936	6093948	-	LOC104895389	protein DMR6-LIKE OXYGENASE 1	-	-	GO:0016491:oxidoreductase activity;	-
gene-LOC104896717	2217	3843	102.98	2456	75.13	4221	120.08	2193	66.82	1319	38.71	2006	58.93	2670.14	-1.08691	0.255681	-4.25106	2.13e-05	0.000352888	Down	NC_025817.2	32962957	32969942	+	LOC104896717	hypothetical protein	-	-	-	-
gene-LOC104900655	1428	1041	43.31	936	44.45	449	19.83	4593	217.26	3409	155.34	2129	97.1	1974.99	1.73013	0.407217	4.24868	2.15e-05	0.000355914	Ups	NC_025819.2	2677067	2679166	+	LOC104900655	bifunctional epoxide hydrolase 2	GO:0008152:metabolic process;	-	GO:0016787:hydrolase activity;GO:0004715:non-membrane spanning protein tyrosine kinase activity;	-
gene-LOC104894011	1185	60	3.01	14	0.8	85	4.52	311	17.73	552	30.31	205	11.27	193.596	2.3845	0.561416	4.24731	2.16e-05	0.00035773	Ups	NC_025816.2	41871847	41874053	+	LOC104894011	basic endochitinase	GO:0005975:carbohydrate metabolic process;	-	GO:0004553:hydrolase activity, hydrolyzing O-glycosyl compounds;	K01183
gene-LOC104889068	2223	7633	203.98	7309	222.99	8929	253.32	3164	96.14	3249	95.1	4865	142.53	5960.21	-1.21866	0.287031	-4.24573	2.18e-05	0.000359536	Down	NC_025814.2	15898847	15910849	-	LOC104889068	aspartate--tRNA ligase 2%2C cytoplasmic	-	-	-	K01876
gene-LOC104891503	1106	519	27.88	1426	87.44	1292	73.68	151	9.22	330	19.42	314	18.49	706.649	-2.04646	0.482006	-4.24571	2.18e-05	0.000359536	Down	NC_025812.2	9726978	9728654	-	LOC104891503	hypothetical protein	-	-	-	-
gene-LOC104895344	2247	481	12.72	464	14	150	4.21	1615	48.55	2290	66.32	1594	46.2	1057.85	1.97692	0.465748	4.2446	2.19e-05	0.000360576	Ups	NC_025817.2	5646306	5649342	+	LOC104895344	F-box/kelch-repeat protein At3g27150	-	-	-	-
gene-LOC104894881	1824	772	25.14	724	26.92	644	22.27	438	16.22	246	8.78	411	14.67	547.479	-1.15158	0.271367	-4.24361	2.2e-05	0.000361615	Down	NC_025817.2	321067	325762	-	LOC104894881	small RNA degrading nuclease 1	-	-	-	K14570
gene-LOC104904029	2804	201	4.26	209	5.06	304	6.84	476	11.47	8345	193.66	1218	28.29	1760.44	3.0576	0.720539	4.24349	2.2e-05	0.000361615	Ups	NC_025820.2	35294920	35303231	-	LOC104904029	LEAF RUST 10 DISEASE-RESISTANCE LOCUS RECEPTOR-LIKE PROTEIN KINASE-like 1.1%2C transcript variant X1	-	-	-	K04733
gene-LOC104889918	2833	3	0.06	4	0.1	0	0	25	0.6	31	0.71	85	1.95	23.7919	3.23846	0.763244	4.24302	2.21e-05	0.000362007	Ups	NC_025815.2	901234	904066	-	LOC104889918	G-type lectin S-receptor-like serine/threonine-protein kinase RLK1	-	-	-	-
gene-LOC104907113	2355	42	1.06	39	1.12	40	1.07	236	6.77	87	2.4	153	4.23	93.1093	1.67177	0.394233	4.24057	2.23e-05	0.000365437	Ups	NW_017567378.1	2332849	2335784	-	LOC104907113	indole-3-acetic acid-amido synthetase GH3.6	-	-	-	K14487
gene-LOC104898658	1796	183	6.05	187	7.06	217	7.62	571	21.48	693	25.11	364	13.2	355.155	1.25283	0.295859	4.23455	2.29e-05	0.00037409	Ups	NC_025812.2	25908879	25920533	+	LOC104898658	probable sugar phosphate/phosphate translocator At1g48230	-	-	-	-
gene-LOC104902025	1060	96	5.38	132	8.45	136	8.09	610	38.87	422	25.91	239	14.68	256.622	1.51739	0.358341	4.23449	2.29e-05	0.00037409	Ups	NC_025819.2	33364968	33369788	-	LOC104902025	hypothetical protein isoform A%2C transcript variant X4	-	-	-	-
gene-LOC104904979	577	43	4.43	137	16.1	138	15.08	291	34.07	923	104.09	1060	119.64	422.398	2.41693	0.570837	4.23401	2.3e-05	0.000374498	Ups	NC_025813.2	2540337	2541028	-	LOC104904979	hypothetical protein	-	-	-	-
gene-LOC104903483	2678	271	6.01	189	4.79	378	8.9	815	20.56	631	15.33	541	13.16	448.743	1.05189	0.248499	4.23295	2.31e-05	0.000375883	Ups	NC_025813.2	657349	662869	+	LOC104903483	cell wall protein RBR3%2C transcript variant X1	-	-	-	-
gene-LOC104904438	3796	224	3.51	258	4.61	404	6.71	165	2.94	143	2.45	137	2.35	223.114	-1.14812	0.271291	-4.23205	2.32e-05	0.000377008	Down	NC_025820.2	38775023	38779305	+	LOC104904438	uncharacterized LOC104904438	-	-	-	-
gene-LOC104897615	3396	20	0.35	25	0.5	9	0.17	168	3.34	120	2.3	62	1.19	62.7388	2.23141	0.527375	4.23117	2.32e-05	0.000378098	Ups	NC_025817.2	55680286	55693214	+	LOC104897615	urease%2C transcript variant X2	GO:0043419:urea catabolic process;	-	GO:0009039:urease activity;GO:0016151:nickel cation binding;	K01427
gene-LOC104907540	1752	54	1.83	55	2.13	42	1.51	424	16.35	103	3.83	277	10.3	147.414	2.01819	0.477034	4.2307	2.33e-05	0.000378496	Ups	NW_017567394.1	669391	671142	+	LOC104907540	AT-hook motif nuclear-localized protein 19	-	-	-	-
gene-LOC104908984	2416	6031	148.29	6666	187.13	7572	197.66	1793	50.13	1762	47.46	3619	97.56	4703.83	-1.5938	0.37713	-4.22614	2.38e-05	0.000385078	Down	NW_017567478.1	209854	215316	-	LOC104908984	probable ethylene response sensor 1%2C transcript variant X2	GO:0023014:signal transduction by protein phosphorylation;GO:0000160:phosphorelay signal transduction system;	GO:0016020:membrane;	GO:0000155:phosphorelay sensor kinase activity;GO:0005524:ATP binding;	K14509
gene-LOC104894116	4039	1450	21.33	1425	23.93	2197	34.31	772	12.91	948	15.27	951	15.33	1302	-1.0636	0.251706	-4.22557	2.38e-05	0.000385661	Down	NC_025816.2	43564071	43568109	-	LOC104894116	lysine-specific demethylase JMJ25	-	-	-	K15601
gene-LOC104892477	2155	446	12.29	446	14.04	674	19.73	228	7.15	157	4.74	301	9.1	379.726	-1.32278	0.313102	-4.22476	2.39e-05	0.000386312	Down	NC_025816.2	6416266	6425874	+	LOC104892477	hypothetical protein	-	GO:0016021:integral component of membrane;	-	-
gene-LOC104900163	1248	25225	1200.74	20805	1130.62	25750	1301.3	5277	285.62	9385	489.34	10890	568.29	16642.9	-1.57008	0.371641	-4.22473	2.39e-05	0.000386312	Down	NC_025818.2	41970009	41975007	+	LOC104900163	ras-related protein RAB1BV%2C transcript variant X1	GO:0007264:small GTPase mediated signal transduction;GO:0015031:protein transport;GO:0009873:ethylene-activated signaling pathway;	GO:0005773:vacuole;GO:0005886:plasma membrane;	GO:0016787:hydrolase activity;GO:0005525:GTP binding;	K07901
gene-LOC104901370	2273	198	5.17	180	5.37	297	8.24	141	4.19	66	1.89	91	2.61	162.468	-1.33829	0.316861	-4.22359	2.4e-05	0.000387885	Down	NC_025819.2	20133800	20137069	+	LOC104901370	protein SHOOT GRAVITROPISM 5	-	-	-	-
gene-LOC104905549	1443	32	1.32	26	1.22	4	0.17	306	14.32	389	17.54	78	3.52	129.881	2.8759	0.68099	4.22312	2.41e-05	0.000387936	Ups	NW_017567326.1	976358	985823	+	LOC104905549	uncharacterized protein At1g28695	-	-	-	-
gene-LOC104894005	2031	2685	78.54	4316	144.12	3104	96.39	24	0.8	581	18.61	295	9.46	1964.25	-3.00678	0.711985	-4.2231	2.41e-05	0.000387936	Down	NC_025816.2	41747131	41749161	-	LOC104894005	probable xyloglucan 6-xylosyltransferase 5	-	-	-	K08238
gene-LOC104890686	2197	539	14.57	440	13.58	552	15.85	246	7.56	220	6.52	337	9.99	393.578	-1.08117	0.256082	-4.22195	2.42e-05	0.000389531	Down	NC_025815.2	9705913	9713172	-	LOC104890686	rhodanese-like domain-containing protein 6	-	-	-	-
gene-LOC104882820	1125	9	0.48	6	0.36	17	0.95	190	11.41	53	3.07	44	2.55	47.4079	2.58447	0.612629	4.21866	2.46e-05	0.000394446	Ups	NW_017567489.1	428955	439747	+	LOC104882820	protein PHLOEM PROTEIN 2-LIKE A1	-	-	-	-
gene-LOC104892065	2740	808	17.52	660	16.34	1266	29.14	503	12.4	162	3.85	326	7.75	621.823	-1.59597	0.378519	-4.21635	2.48e-05	0.000397125	Down	NC_025816.2	569080	573676	-	LOC104892065	elongation factor G-2%2C chloroplastic	-	-	-	K02355
gene-LOC104893646	2426	3058	74.88	3687	103.07	4624	120.21	368	10.25	600	16.09	1516	40.7	2397.46	-2.14739	0.509316	-4.21623	2.48e-05	0.000397125	Down	NC_025816.2	31424849	31427274	+	LOC104893646	L-type lectin-domain containing receptor kinase S.4-like	-	-	-	-
gene-LOC104886505	1460	151	6.14	72	3.34	163	7.04	289	13.37	677	30.17	1762	78.6	506.618	2.44486	0.580625	4.21073	2.55e-05	0.000406095	Ups	NC_025813.2	12344150	12348359	+	LOC104886505	pollen-specific protein SF21%2C transcript variant X2	-	-	-	-
gene-LOC104895432	1169	45	2.29	346	20.07	132	7.12	37	2.14	13	0.72	9	0.5	106.497	-2.92468	0.694952	-4.20846	2.57e-05	0.000409372	Down	NC_025817.2	6564541	6567354	-	LOC104895432	probable cysteine desulfurase	-	-	-	-
gene-LOC104895671	1141	47	2.45	75	4.46	206	11.39	8	0.47	17	0.97	22	1.26	63.5364	-2.5664	0.610253	-4.20548	2.61e-05	0.000414401	Down	NC_025812.2	18569449	18570589	+	LOC104895671	vacuolar iron transporter homolog 4	-	-	-	-
gene-LOC104894882	2128	5058	141.2	4765	151.86	3848	114.05	494	15.68	1135	34.71	1776	54.35	2977.47	-2.00927	0.477902	-4.20435	2.62e-05	0.000415634	Down	NC_025817.2	350539	352666	-	LOC104894882	F-box protein SKIP2	-	-	-	K10268
gene-LOC104904332	1252	7	0.33	19	1.03	7	0.35	66	3.56	124	6.44	66	3.43	46.3499	2.44699	0.582317	4.20215	2.64e-05	0.00041886	Ups	NC_025820.2	37661609	37670273	-	LOC104904332	isoflavone reductase-like protein	-	-	-	-
gene-LOC104892334	1103	2715	146.23	1783	109.63	2256	129	1601	98.04	658	38.82	819	48.36	1643.24	-1.31672	0.313615	-4.19853	2.69e-05	0.000424647	Down	NC_025816.2	3952442	3961874	-	LOC104892334	adenylate kinase isoenzyme 6 homolog%2C transcript variant X2	-	-	-	K18532
gene-LOC104902807	1044	3	0.17	4	0.26	1	0.06	59	3.82	29	1.81	17	1.06	17.1036	2.88562	0.687318	4.19837	2.69e-05	0.000424647	Ups	NC_025820.2	4554162	4555205	+	LOC104902807	hypothetical protein	-	-	-	-
gene-LOC104907577	1117	10	0.53	3	0.18	3	0.17	68	4.11	222	12.93	18	1.05	51.5105	3.23211	0.770092	4.19705	2.7e-05	0.000426712	Ups	NW_017567396.1	38750	41636	+	LOC104907577	probable glutathione S-transferase	-	-	-	K00799
gene-LOC104906170	2305	306	7.89	317	9.33	196	5.36	866	25.38	867	24.48	2422	68.43	805.888	2.01661	0.480899	4.19342	2.75e-05	0.000433168	Ups	NC_025813.2	3763334	3768030	-	LOC104906170	mannose-6-phosphate isomerase 1	-	-	-	K01809
gene-LOC104908693	1750	219	7.43	161	6.24	255	9.19	515	19.88	617	22.94	400	14.89	347.995	1.08273	0.258259	4.19243	2.76e-05	0.000434639	Ups	NW_017567467.1	258939	267874	-	LOC104908693	hypothetical protein	-	-	-	-
gene-LOC104903521	2424	18	0.44	59	1.65	66	1.72	911	25.39	181	4.86	216	5.8	215.364	2.56144	0.611005	4.19218	2.76e-05	0.000434678	Ups	NC_025813.2	690853	701110	-	LOC104903521	auxin transporter-like protein 2	-	GO:0016021:integral component of membrane;	-	K13946
gene-LOC104892468	2291	444	11.51	434	12.85	251	6.91	1333	39.3	966	27.44	1051	29.88	716.498	1.30637	0.311656	4.19171	2.77e-05	0.000435158	Ups	NC_025816.2	6252498	6259516	-	LOC104892468	hypothetical protein%2C transcript variant X2	-	-	-	-
gene-LOC104887958	2257	9	0.24	1	0.03	0	0	75	2.24	96	2.77	35	1.01	33.5216	3.25119	0.775825	4.19062	2.78e-05	0.000436816	Ups	NC_025814.2	1407872	1410128	-	LOC104887958	hypothetical protein	-	-	-	-
gene-LOC104902265	3209	154	2.85	233	4.92	107	2.1	2622	55.19	295	5.98	1295	26.28	710.151	2.48202	0.592613	4.18826	2.81e-05	0.000440506	Ups	NC_025819.2	36623812	36628577	+	LOC104902265	sugar transport protein 14	GO:0015757:galactose transport;GO:0055085:transmembrane transport;	GO:0016021:integral component of membrane;GO:0005886:plasma membrane;	GO:0005354:galactose transmembrane transporter activity;	-
gene-LOC104901544	4059	337	4.93	484	8.09	711	11.05	1533	25.51	3294	52.81	1446	23.2	1256.55	1.78237	0.425651	4.18738	2.82e-05	0.00044178	Ups	NC_025819.2	24940702	24994807	-	LOC104901544	calcium-transporting ATPase 10%2C plasma membrane-type%2C transcript variant X2	GO:0070588:calcium ion transmembrane transport;GO:0009624:response to nematode;	GO:0016021:integral component of membrane;	GO:0005388:calcium-transporting ATPase activity;GO:0005516:calmodulin binding;GO:0046872:metal ion binding;GO:0043621:protein self-association;GO:0005524:ATP binding;	K01537
gene-LOC104883177	2361	883	22.22	740	21.26	476	12.72	405	11.59	182	5.02	251	6.92	501.363	-1.50646	0.359818	-4.18672	2.83e-05	0.000442632	Down	NW_017567505.1	445357	451247	+	LOC104883177	hypothetical protein%2C transcript variant X2	-	-	-	-
gene-LOC104894846	1368	1	0.04	0	0	1	0.05	43	2.12	3	0.14	77	3.67	19.3652	3.6642	0.875885	4.18342	2.87e-05	0.000448229	Ups	NC_025816.2	51321340	51322707	+	LOC104894846	uncharacterized LOC104894846	-	-	-	-
gene-LOC104897632	1303	210	9.57	207	10.77	271	13.12	2574	133.44	414	20.68	961	48.03	698.938	2.09161	0.500857	4.17606	2.97e-05	0.000460967	Ups	NC_025817.2	55923749	55925052	+	LOC104897632	TLC domain-containing protein At5g14285	-	-	-	-
gene-LOC104887540	1920	6	0.19	7	0.25	7	0.23	56	1.97	23	0.78	78	2.65	27.8058	2.47191	0.591941	4.17594	2.97e-05	0.000460967	Ups	NC_025813.2	36584800	36587080	-	LOC104887540	hypothetical protein	-	-	-	-
gene-LOC104902613	1325	125	5.6	98	5.02	91	4.33	242	12.34	358	17.58	320	15.73	200.005	1.34011	0.320952	4.17544	2.97e-05	0.000461523	Ups	NC_025820.2	1717895	1720438	-	LOC104902613	vacuolar protein sorting-associated protein 28 homolog 1	-	-	-	K12184
gene-LOC104900911	1353	1	0.04	1	0.05	2	0.09	137	6.84	4	0.19	34	1.64	25.6915	3.5513	0.850762	4.17426	2.99e-05	0.000463479	Ups	NC_025819.2	6104378	6128213	-	LOC104900911	cytosolic sulfotransferase 5	-	-	-	-
gene-LOC104895390	3135	2819	53.42	1976	42.75	4022	80.91	1314	28.31	436	9.05	1190	24.72	1968.07	-1.68295	0.403458	-4.17131	3.03e-05	0.000469061	Down	NC_025817.2	6102607	6110669	-	LOC104895390	DEAD-box ATP-dependent RNA helicase 3%2C chloroplastic	-	-	GO:0046872:metal ion binding;GO:0004386:helicase activity;GO:0003676:nucleic acid binding;	K16911
gene-LOC104899625	1972	479	14.43	506	17.4	634	20.28	184	6.3	191	6.3	320	10.57	393.586	-1.34225	0.322307	-4.16451	3.12e-05	0.000482305	Down	NC_025818.2	34042245	34044642	+	LOC104899625	probable disease resistance protein At1g52660%2C transcript variant X2	-	-	-	-
gene-LOC104900288	3458	1833	31.49	2223	43.6	1239	22.6	936	18.28	584	10.99	805	15.16	1311.45	-1.37762	0.330847	-4.16392	3.13e-05	0.000483092	Down	NC_025818.2	43163565	43175669	-	LOC104900288	B3 domain-containing transcription repressor VAL1	-	-	-	-
gene-LOC104889373	2566	332	7.69	253	6.69	534	13.12	161	4.24	135	3.42	196	4.97	269.275	-1.30026	0.312338	-4.16299	3.14e-05	0.000484294	Down	NC_025814.2	21167394	21201979	+	LOC104889373	protein PLASTID TRANSCRIPTIONALLY ACTIVE 14%2C transcript variant X1	-	-	-	-
gene-LOC104903972	1949	102	3.11	124	4.31	28	0.91	334	11.58	611	20.4	942	31.48	347.505	2.41165	0.579318	4.16291	3.14e-05	0.000484294	Ups	NC_025813.2	1405826	1409237	+	LOC104903972	hypothetical protein	-	-	-	-
gene-LOC104898148	2149	20	0.55	15	0.47	13	0.38	72	2.26	78	2.36	49	1.48	39.212	1.76097	0.423041	4.16264	3.15e-05	0.000484404	Ups	NC_025818.2	432627	436563	+	LOC104898148	probable arabinosyltransferase ARAD1	-	-	-	-
gene-LOC104903037	1522	201	7.85	402	17.91	390	16.16	118	5.24	136	5.81	127	5.43	236.402	-1.51667	0.364434	-4.16171	3.16e-05	0.000485897	Down	NC_025820.2	10157171	10161168	+	LOC104903037	hypothetical protein	-	-	-	-
gene-LOC104897471	1732	56	1.92	138	5.4	174	6.34	11	0.43	17	0.64	35	1.32	75.0408	-2.41565	0.58084	-4.15889	3.2e-05	0.000491463	Down	NC_025817.2	53196362	53200984	+	LOC104897471	protein NEOXANTHIN-DEFICIENT 1%2C transcript variant X5	-	-	-	K16297
gene-LOC104898398	1761	1965	66.29	1186	45.68	791	28.33	3686	141.39	6500	240.18	6303	233.1	3306.99	1.79553	0.431789	4.15836	3.21e-05	0.000492146	Ups	NC_025818.2	4412399	4417863	-	LOC104898398	monodehydroascorbate reductase	GO:0045454:cell redox homeostasis;GO:0055114:oxidation-reduction process;	GO:0005737:cytoplasm;	GO:0050660:flavin adenine dinucleotide binding;GO:0016491:oxidoreductase activity;	K08232
gene-LOC104895154	907	15	0.98	9	0.67	14	0.97	134	9.98	284	20.38	25	1.8	75.6929	2.85369	0.686351	4.15777	3.21e-05	0.00049293	Ups	NC_025817.2	3727225	3729155	+	LOC104895154	heavy metal-associated isoprenylated plant protein 26	-	-	-	-
gene-LOC104894707	925	1	0.06	4	0.29	5	0.34	34	2.48	24	1.69	27	1.9	14.8033	2.53851	0.611176	4.15348	3.27e-05	0.000501778	Ups	NC_025816.2	50883300	50884926	-	LOC104894707	hypothetical protein	-	-	-	-
gene-LOC104904795	1044	65	3.7	39	2.53	51	3.08	239	15.46	455	28.36	120	7.49	154.222	2.06559	0.497482	4.15209	3.29e-05	0.00050435	Ups	NC_025820.2	42904527	42908212	+	LOC104904795	peptide methionine sulfoxide reductase B5-like	-	-	-	K07305
gene-LOC104908120	1637	1850	67.14	725	30.04	1304	50.24	312	12.87	333	13.24	605	24.07	866.784	-1.6834	0.405498	-4.15143	3.3e-05	0.000504926	Down	NW_017567428.1	676803	680325	-	LOC104908120	transcription factor AS1%2C transcript variant X2	GO:0006952:defense response;GO:0051707:response to other organism;GO:0009725:response to hormone;GO:0009965:leaf morphogenesis;GO:1901700:response to oxygen-containing compound;	GO:0043232:intracellular non-membrane-bounded organelle;	GO:0005488:binding;	K09422
gene-LOC104895741	3753	21	0.33	19	0.34	8	0.13	116	2.09	56	0.97	93	1.61	49.0199	2.06541	0.497561	4.15107	3.31e-05	0.000505163	Ups	NC_025817.2	10688100	10692519	+	LOC104895741	glutamate receptor 3.6-like%2C transcript variant X1	-	-	-	K05387
gene-LOC104907675	2547	301	7.02	320	8.52	421	10.42	238	6.31	125	3.19	183	4.68	265.957	-1.11121	0.26772	-4.15063	3.32e-05	0.000505637	Down	NW_017567400.1	93188	102752	+	LOC104907675	pentatricopeptide repeat-containing protein At1g08610%2C transcript variant X1	-	-	-	-
gene-LOC104885747	2129	944	26.34	806	25.68	1401	41.5	577	18.31	421	12.87	649	19.85	801.569	-1.08113	0.260539	-4.14958	3.33e-05	0.000507482	Down	NC_025813.2	11349163	11357713	+	LOC104885747	phosphatidylinositol N-acetylglucosaminyltransferase subunit A%2C transcript variant X1	-	-	-	K03857
gene-LOC104906284	1198	14	0.69	1	0.06	2	0.11	33	1.86	170	9.23	109	5.93	53.2599	3.20723	0.773126	4.14839	3.35e-05	0.000509141	Ups	NC_025813.2	3915379	3919944	+	LOC104906284	peptide methionine sulfoxide reductase	-	-	-	K07304
gene-LOC104902621	1827	318	10.34	367	13.62	452	15.6	174	6.43	76	2.71	188	6.7	267.216	-1.51291	0.364912	-4.14596	3.38e-05	0.000513875	Down	NC_025820.2	1940369	1949807	+	LOC104902621	pentatricopeptide repeat-containing protein At1g61870%2C mitochondrial%2C transcript variant X1	-	-	-	-
gene-LOC104889907	1663	229	8.18	153	6.24	305	11.57	76	3.09	114	4.46	91	3.56	162.654	-1.38608	0.334434	-4.14454	3.41e-05	0.000515778	Down	NC_025815.2	795399	798749	+	LOC104889907	octanoyltransferase%2C transcript variant X1	-	-	-	K03801
gene-LOC104907433	1427	20	0.83	26	1.24	14	0.62	297	14.06	37	1.69	261	11.91	100.476	2.64963	0.640109	4.13935	3.48e-05	0.000526615	Ups	NC_025813.2	5727267	5729560	+	LOC104907433	putative F-box protein PP2-B12	-	-	-	-
gene-LOC104883609	1904	248	7.74	1665	59.31	1429	47.33	128	4.54	226	7.72	222	7.59	694.582	-2.43432	0.588267	-4.13812	3.5e-05	0.000528944	Down	NW_017567538.1	614039	615942	+	LOC104883609	hypothetical protein	-	-	-	-
gene-LOC104888209	2407	2542	62.74	2077	58.52	601	15.75	21744	610.2	8313	224.74	7347	198.79	6494.19	2.31025	0.558346	4.13767	3.51e-05	0.00052897	Ups	NC_025814.2	3542503	3546429	-	LOC104888209	luminal-binding protein	GO:0006950:response to stress;GO:0055114:oxidation-reduction process;	GO:0005783:endoplasmic reticulum;	GO:0005524:ATP binding;GO:0032440:2-alkenal reductase [NAD(P)] activity;	K09490
gene-LOC104897387	1359	244	10.67	177	8.83	61	2.83	684	34	1897	90.83	702	33.64	607.282	2.33209	0.564382	4.13211	3.59e-05	0.000541417	Ups	NC_025817.2	52019562	52037670	+	LOC104897387	carbonic anhydrase 2%2C transcript variant X2	GO:0015976:carbon utilization;	-	GO:0008270:zinc ion binding;GO:0004089:carbonate dehydratase activity;	K01673
gene-LOC104892825	1003	183	10.84	323	21.84	70	4.4	13	0.88	0	0	23	1.49	112.437	-3.27247	0.792695	-4.12829	3.65e-05	0.000549978	Down	NC_025816.2	10946341	10949755	-	LOC104892825	expansin-like B1	-	-	-	-
gene-LOC104908811	2757	17	0.37	2	0.05	5	0.11	54	1.32	75	1.77	83	1.96	37.4557	2.61806	0.634402	4.12682	3.68e-05	0.000552974	Ups	NW_017567468.1	699446	704389	+	LOC104908811	ethylene-responsive transcription factor-like protein At4g13040%2C transcript variant X1	-	-	-	-
gene-LOC104889402	4303	1114	15.38	1262	19.89	2246	32.92	746	11.71	635	9.6	820	12.41	1143.46	-1.20422	0.291856	-4.12607	3.69e-05	0.00055425	Down	NC_025814.2	21563399	21575221	-	LOC104889402	hypothetical protein%2C transcript variant X1	-	-	-	K09527
gene-LOC104894797	1794	1306	43.25	1128	42.64	221	7.77	21	0.79	103	3.74	163	5.92	530.065	-2.84508	0.689614	-4.12561	3.7e-05	0.000554838	Down	NC_025816.2	51976179	51979030	+	LOC104894797	probable glycerol-3-phosphate acyltransferase 3	-	-	-	K13508
gene-LOC104890680	2769	157	3.37	105	2.57	134	3.05	280	6.83	375	8.81	369	8.68	229.816	1.18288	0.286796	4.12447	3.72e-05	0.000557075	Ups	NC_025815.2	9653002	9658877	+	LOC104890680	alkaline/neutral invertase A%2C mitochondrial	-	-	-	-
gene-LOC104893769	3537	428	7.19	515	9.87	996	17.76	343	6.55	198	3.64	263	4.84	458.298	-1.40342	0.340335	-4.12364	3.73e-05	0.000558492	Down	NC_025816.2	35934164	35967391	+	LOC104893769	histone-lysine N-methyltransferase ATX2%2C transcript variant X2	-	-	-	-
gene-LOC104888332	2642	3	0.07	1	0.03	0	0	20	0.51	17	0.42	34	0.84	11.8293	3.11327	0.755063	4.12319	3.74e-05	0.000558591	Ups	NC_025814.2	5121316	5126899	-	LOC104888332	G-type lectin S-receptor-like serine/threonine-protein kinase At5g24080	-	-	-	-
gene-LOC104890122	2219	89	2.38	99	3.03	199	5.66	550	16.74	513	15.04	279	8.19	272.261	1.55144	0.376454	4.12118	3.77e-05	0.000562963	Ups	NC_025815.2	3182405	3187370	-	LOC104890122	hypothetical protein%2C transcript variant X2	-	-	-	-
gene-LOC104884880	1418	82	3.44	46	2.2	78	3.47	192	9.15	231	10.6	158	7.26	125.883	1.29521	0.314352	4.12025	3.78e-05	0.000564716	Ups	NW_017567702.1	28041	32200	-	LOC104884880	WAT1-related protein At3g28050%2C transcript variant X2	-	-	-	-
gene-LOC104890198	1565	6	0.23	8	0.35	11	0.44	59	2.55	48	2	29	1.21	25.1101	2.07118	0.502828	4.11907	3.8e-05	0.000567075	Ups	NC_025815.2	3917738	3924116	+	LOC104890198	calreticulin-3	GO:0006457:protein folding;	GO:0005783:endoplasmic reticulum;	GO:0051082:unfolded protein binding;GO:0005509:calcium ion binding;	K08057
gene-LOC104905398	2122	693	19.4	802	25.63	891	26.48	417	13.27	391	11.99	526	16.14	628.984	-1.00331	0.243647	-4.11791	3.82e-05	0.000569369	Down	NC_025813.2	2922482	2928483	+	LOC104905398	tryptophan synthase beta chain 2%2C transcript variant X1	-	-	-	K06001
gene-LOC104906672	2337	2301	58.49	1503	43.62	3086	83.28	1449	41.88	970	27.01	1261	35.14	1752.92	-1.05291	0.2558	-4.11614	3.85e-05	0.000572193	Down	NW_017567369.1	434700	441358	+	LOC104906672	protein CDC73 homolog%2C transcript variant X2	-	-	-	K15175
gene-LOC104906397	1504	659	26.03	1665	75.08	997	41.81	52	2.34	246	10.64	269	11.65	696.127	-2.42653	0.589715	-4.11475	3.88e-05	0.000575109	Down	NW_017567365.1	50717	52376	+	LOC104906397	vicilin-like antimicrobial peptides 2-2	-	-	-	-
gene-LOC104886667	1143	0	0	0	0	0	0	11	0.65	17	0.97	8	0.46	5.61222	3.69088	0.897036	4.11453	3.88e-05	0.00057513	Ups	NC_025813.2	14841214	14842356	+	LOC104886667	uncharacterized LOC104886667	-	-	-	-
gene-LOC104898866	1183	2	0.1	2	0.11	0	0	12	0.69	35	1.93	33	1.82	13.5538	3.18521	0.774603	4.11206	3.92e-05	0.000580775	Ups	NC_025818.2	13721597	13724640	-	LOC104898866	peroxidase 7	-	-	-	K00430
gene-LOC104883459	1384	926	39.75	1324	64.88	3122	142.27	523	25.53	675	31.74	480	22.59	1184.4	-1.72717	0.420079	-4.11153	3.93e-05	0.000581557	Down	NW_017567527.1	801968	808367	-	LOC104883459	uncharacterized LOC104883459	-	-	GO:0008080:N-acetyltransferase activity;	-
gene-LOC104890535	2062	78	2.25	59	1.94	122	3.73	660	21.62	409	12.91	159	5.02	228.315	1.9087	0.464265	4.11124	3.94e-05	0.000581755	Ups	NC_025815.2	7243431	7249275	-	LOC104890535	hypothetical protein%2C transcript variant X4	-	-	-	-
gene-LOC104900571	2372	8	0.2	2	0.06	1	0.03	86	2.45	61	1.67	18	0.49	26.6752	2.99391	0.728666	4.10875	3.98e-05	0.000587515	Ups	NC_025819.2	1298860	1304641	-	LOC104900571	protein CHUP1%2C chloroplastic	-	-	-	-
gene-LOC104891150	2490	0	0	1	0.03	2	0.05	29	0.79	10	0.26	24	0.63	10.0767	3.18819	0.776674	4.10492	4.04e-05	0.000596769	Ups	NC_025815.2	17784571	17792338	-	LOC104891150	hypothetical protein isoform B%2C transcript variant X1	-	-	-	-
gene-LOC104905053	465	4	0.51	1	0.15	0	0	56	8.13	10	1.4	64	8.96	20.7096	3.32061	0.80903	4.10443	4.05e-05	0.000597284	Ups	NC_025820.2	42347817	42348281	-	LOC104905053	hypothetical protein	-	-	-	-
gene-LOC104894772	2233	508	13.51	594	18.04	432	12.2	108	3.27	104	3.03	254	7.41	348.128	-1.79357	0.436998	-4.1043	4.06e-05	0.000597284	Down	NC_025816.2	51665371	51668261	+	LOC104894772	protein trichome birefringence-like 6	-	-	-	-
gene-LOC104900312	898	12366	818.06	11439	863.93	6464	453.98	4093	307.87	1968	142.61	4248	308.08	7012.16	-1.6916	0.412257	-4.10327	4.07e-05	0.00059907	Down	NC_025818.2	43413326	43416276	-	LOC104900312	ferredoxin%2C root R-B1	-	-	GO:0051536:iron-sulfur cluster binding;	K02639
gene-LOC104903426	2564	1352	31.33	1342	35.5	1326	32.62	1038	27.35	507	12.87	465	11.81	1013.08	-1.20574	0.293863	-4.10309	4.08e-05	0.00059907	Down	NC_025820.2	21568614	21606928	+	LOC104903426	GTP-binding protein TypA/BipA homolog	-	-	-	K06207
gene-LOC104900893	1556	3	0.11	5	0.22	3	0.12	119	5.17	11	0.46	52	2.18	28.6342	3.03	0.73858	4.10247	4.09e-05	0.000599239	Ups	NC_025819.2	6352841	6356487	+	LOC104900893	rho GDP-dissociation inhibitor 1	-	-	-	K12462
gene-LOC104898341	3600	7	0.12	3	0.06	10	0.18	53	0.99	27	0.49	43	0.78	22.1553	2.22298	0.542052	4.10105	4.11e-05	0.000602382	Ups	NC_025818.2	3454160	3461649	-	LOC104898341	kinesin-like protein KIN-5C	GO:0007018:microtubule-based movement;	GO:0005875:microtubule associated complex;GO:0005874:microtubule;	GO:0005524:ATP binding;GO:0003777:microtubule motor activity;	K10398
gene-LOC104894878	2129	82	2.29	86	2.74	219	6.49	46	1.46	19	0.58	35	1.07	81.4647	-1.9786	0.482705	-4.09899	4.15e-05	0.000606652	Down	NC_025817.2	297286	299414	+	LOC104894878	UPF0481 protein At3g47200	-	-	-	-
gene-LOC104908567	2151	3237	89.4	4178	131.73	1883	55.21	207	6.5	384	11.62	1063	32.18	1954.11	-2.38536	0.582439	-4.09547	4.21e-05	0.00061482	Down	NW_017567463.1	677283	679433	-	LOC104908567	leucine-rich repeat receptor-like serine/threonine/tyrosine-protein kinase SOBIR1	GO:0006468:protein phosphorylation;	-	GO:0005524:ATP binding;GO:0004674:protein serine/threonine kinase activity;	-
gene-LOC104907917	3830	3	0.05	0	0	3	0.05	38	0.67	218	3.7	7	0.12	43.1444	3.56901	0.871754	4.09406	4.24e-05	0.000617997	Ups	NC_025813.2	6207170	6213958	+	LOC104907917	cellulose synthase A catalytic subunit 3 [UDP-forming]	-	-	-	K10999
gene-LOC104896001	3212	3523	65.16	5017	105.93	3702	72.69	388	8.16	776	15.72	1619	32.83	2642.59	-2.11353	0.51629	-4.09368	4.25e-05	0.000618446	Down	NC_025817.2	15102431	15109902	-	LOC104896001	wall-associated receptor kinase-like 14	-	-	-	-
gene-LOC104885461	1026	2	0.12	0	0	0	0	22	1.45	76	4.82	8	0.51	17.1484	3.57197	0.872914	4.09201	4.28e-05	0.000621215	Ups	NW_017568834.1	1001	2026	-	LOC104885461	hypothetical protein	-	-	-	K14488
gene-LOC104904762	1005	139	8.22	44	2.97	380	23.85	9	0.6	35	2.27	17	1.1	103.278	-2.76983	0.677679	-4.08724	4.37e-05	0.000632957	Down	NC_025820.2	42492997	42494001	-	LOC104904762	ethylene-responsive transcription factor ERF039	-	-	-	K09286
gene-LOC104905276	1063	94	5.25	26	1.66	40	2.37	269	17.09	175	10.71	346	21.2	150.094	1.99138	0.487282	4.08671	4.38e-05	0.000633708	Ups	NW_017567326.1	1493026	1497143	+	LOC104905276	thaumatin-like protein 1b	-	-	-	-
gene-LOC104903987	2548	428	9.98	556	14.8	565	13.99	351	9.3	179	4.57	262	6.7	395.12	-1.15969	0.283913	-4.08465	4.41e-05	0.000637737	Down	NC_025820.2	34827435	34833909	+	LOC104903987	probable alkaline/neutral invertase B%2C transcript variant X2	-	-	-	-
gene-LOC104895925	902	31	2.04	22	1.65	27	1.89	120	8.99	78	5.63	66	4.77	54.0989	1.46185	0.35792	4.08428	4.42e-05	0.000637812	Ups	NC_025812.2	20235021	20241139	+	LOC104895925	thioredoxin Y1%2C chloroplastic	GO:0045454:cell redox homeostasis;GO:0006662:glycerol ether metabolic process;	-	GO:0009055:electron carrier activity;GO:0015035:protein disulfide oxidoreductase activity;	-
gene-LOC104904059	2080	474	13.54	522	17.02	935	28.35	366	11.89	299	9.35	313	9.8	485.719	-1.12885	0.276395	-4.0842	4.42e-05	0.000637812	Down	NC_025820.2	35789926	35796360	-	LOC104904059	dicarboxylate transporter 2%2C chloroplastic	GO:0006814:sodium ion transport;GO:0071423:malate transmembrane transport;GO:0015813:L-glutamate transport;	GO:0016021:integral component of membrane;GO:0009706:chloroplast inner membrane;	GO:0015140:malate transmembrane transporter activity;GO:0005313:L-glutamate transmembrane transporter activity;	K03319
gene-LOC104895348	1266	26	1.22	175	9.37	7	0.35	0	0	0	0	3	0.15	40.9316	-3.70133	0.9064	-4.08354	4.44e-05	0.000639035	Down	NC_025812.2	17136959	17138224	-	LOC104895348	dof zinc finger protein DOF3.5	-	-	-	-
gene-LOC104905823	3712	62	0.99	80	1.46	145	2.46	23	0.42	23	0.4	36	0.63	62.6484	-1.84299	0.451465	-4.08224	4.46e-05	0.000642044	Down	NW_017567339.1	692908	696717	-	LOC104905823	pentatricopeptide repeat-containing protein At1g20230%2C transcript variant X1	-	-	-	-
gene-LOC104889990	1390	27	1.15	42	2.05	22	1	120	5.83	174	8.15	106	4.97	78.9357	1.81419	0.444604	4.08045	4.49e-05	0.000645391	Ups	NC_025815.2	1729096	1733178	+	LOC104889990	hypothetical protein	-	-	-	-
gene-LOC104895152	1579	2136	80.36	4355	187.06	3186	127.26	374	16	909	37.46	1151	47.47	2133.78	-2.00651	0.491819	-4.07977	4.51e-05	0.000646449	Down	NC_025812.2	16553212	16557141	-	LOC104895152	alcohol dehydrogenase 2	GO:0055114:oxidation-reduction process;	-	GO:0016491:oxidoreductase activity;GO:0000166:nucleotide binding;GO:0008270:zinc ion binding;	K18857
gene-LOC104892572	1791	38	1.26	41	1.55	53	1.87	168	6.34	156	5.67	91	3.31	86.7417	1.40732	0.345053	4.07857	4.53e-05	0.000648751	Ups	NC_025816.2	7596708	7601297	+	LOC104892572	patellin-6	-	-	-	-
gene-LOC104906356	1361	113	4.93	130	6.48	159	7.37	741	36.78	265	12.67	371	17.75	276.667	1.48414	0.364014	4.07715	4.56e-05	0.000652122	Ups	NW_017567363.1	816155	824616	+	LOC104906356	cystinosin homolog	-	-	-	K12386
gene-LOC104883198	1464	4395	178.34	3895	180.44	7117	306.6	2169	100.08	1664	73.96	2926	130.16	3720.49	-1.30549	0.320373	-4.07492	4.6e-05	0.000657835	Down	NC_025813.2	8954545	8956104	-	LOC104883198	probable CCR4-associated factor 1 homolog 7	-	-	-	K12581
gene-LOC104901992	2526	61	1.43	54	1.45	43	1.07	363	9.71	224	5.77	108	2.78	132.316	1.78783	0.438772	4.07462	4.61e-05	0.000658083	Ups	NC_025819.2	32885874	32890885	+	LOC104901992	beta-1%2C4-mannosyl-glycoprotein 4-beta-N-acetylglucosaminyltransferase	GO:0006487:protein N-linked glycosylation;	GO:0016020:membrane;	GO:0003830:beta-1,4-mannosylglycoprotein 4-beta-N-acetylglucosaminyltransferase activity;	K00737
gene-LOC104905018	1516	193	7.56	154	6.89	199	8.28	641	28.56	308	13.22	421	18.09	303.131	1.09583	0.268966	4.07424	4.62e-05	0.000658555	Ups	NC_025813.2	2565405	2574279	+	LOC104905018	protein GUCD1	-	-	-	-
gene-LOC104887413	1137	12235	639.26	19194	1144.9	18947	1050.98	92	5.47	967	55.34	2861	163.88	9598	-3.05652	0.750244	-4.07403	4.62e-05	0.000658555	Down	NC_025813.2	34185940	34187461	-	LOC104887413	probable xyloglucan endotransglucosylase/hydrolase protein 23	GO:0006073:cellular glucan metabolic process;	GO:0048046:apoplast;GO:0005618:cell wall;	GO:0004553:hydrolase activity, hydrolyzing O-glycosyl compounds;GO:0016762:xyloglucan:xyloglucosyl transferase activity;	K08235
gene-LOC104905499	2565	1540	35.67	1789	47.3	2084	51.24	323	8.51	739	18.75	776	19.7	1247.24	-1.62472	0.398924	-4.07275	4.65e-05	0.000661147	Down	NW_017567326.1	4322649	4326323	+	LOC104905499	hypothetical protein%2C transcript variant X2	-	-	GO:0016874:ligase activity;	-
gene-LOC104902401	1036	1976	113.31	1194	78.16	2019	122.91	704	45.9	502	31.53	1025	64.44	1246.95	-1.33184	0.327015	-4.0727	4.65e-05	0.000661147	Down	NC_025819.2	38290610	38297341	+	LOC104902401	U4/U6.U5 small nuclear ribonucleoprotein 27 kDa protein%2C transcript variant X4	-	-	-	K12846
gene-LOC104890834	3131	2697	51.17	1092	23.65	643	12.95	92	1.98	30	0.62	351	7.3	857.026	-2.83355	0.696313	-4.06936	4.71e-05	0.000670112	Down	NC_025815.2	11692034	11703128	-	LOC104890834	probable linoleate 9S-lipoxygenase 5	-	-	-	K15718
gene-LOC104902207	4775	15209	189.22	17375	246.78	14776	195.16	3189	45.11	5231	71.29	7465	101.82	10955.5	-1.65731	0.407398	-4.06805	4.74e-05	0.000673157	Down	NC_025819.2	35860934	35883946	+	LOC104902207	uncharacterized LOC104902207	-	-	-	K04730
gene-LOC104901060	2636	23	0.52	5	0.13	13	0.31	86	2.2	214	5.28	54	1.33	62.8029	2.59382	0.637661	4.06771	4.75e-05	0.000673157	Ups	NC_025819.2	9506639	9511026	+	LOC104901060	cysteine-rich receptor-like protein kinase 15	-	-	-	-
gene-LOC104891811	2356	1136	28.64	925	26.63	761	20.37	5911	169.47	1957	54.05	2636	72.87	2064.43	1.57249	0.386582	4.06768	4.75e-05	0.000673157	Ups	NC_025815.2	31691041	31694389	+	LOC104891811	hypothetical protein%2C transcript variant X2	-	-	-	-
gene-LOC104894474	3887	5539	84.65	6108	106.57	4638	75.25	2541	44.16	2875	48.13	2988	50.06	4219.22	-1.12457	0.27669	-4.06437	4.82e-05	0.000682172	Down	NC_025816.2	48602198	48608065	-	LOC104894474	formin-like protein 1	-	-	-	-
gene-LOC104906517	1065	2221	123.89	3846	244.92	4444	263.17	340	21.56	966	59.02	1207	73.81	2262.66	-2.03813	0.501522	-4.06389	4.83e-05	0.000682974	Down	NW_017567366.1	131219	132283	+	LOC104906517	hypothetical protein	-	-	-	-
gene-LOC104893809	2246	436	11.53	611	18.45	563	15.81	263	7.91	317	9.18	250	7.25	415.767	-1.12531	0.27698	-4.06277	4.85e-05	0.000685643	Down	NC_025812.2	11675891	11697118	+	LOC104893809	putative pentatricopeptide repeat-containing protein At3g15200	-	-	-	-
gene-LOC104902244	2073	222	6.36	168	5.5	186	5.66	452	14.73	546	17.14	365	11.47	312.795	1.04264	0.256719	4.06139	4.88e-05	0.000688716	Ups	NC_025819.2	36343912	36347042	+	LOC104902244	cyclin-dependent kinase F-1	-	-	-	-
gene-LOC104905421	1210	0	0	0	0	0	0	9	0.5	9	0.48	17	0.92	5.50381	3.65301	0.899467	4.06131	4.88e-05	0.000688716	Ups	NW_017567326.1	3292169	3297891	+	LOC104905421	LOB domain-containing protein 18	-	-	-	-
gene-LOC104882825	3855	1936	29.83	1600	28.15	2471	40.43	1347	23.6	774	13.06	1248	21.08	1562.88	-1.00073	0.246422	-4.06105	4.89e-05	0.000688878	Down	NW_017567489.1	701426	709445	-	LOC104882825	polyadenylation and cleavage factor homolog 4%2C transcript variant X1	-	-	-	K14400
gene-LOC104884475	893	18	1.2	27	2.05	19	1.34	96	7.26	71	5.17	215	15.68	71.6408	2.18029	0.537123	4.0592	4.92e-05	0.00069311	Ups	NW_017567603.1	110427	118687	+	LOC104884475	mavicyanin	-	-	-	-
gene-LOC104886955	2090	53335	1516	80724	2619.51	80068	2416.17	28955	935.81	30283	942.85	36453	1135.91	52978	-1.30987	0.322717	-4.05887	4.93e-05	0.000693481	Down	NC_025813.2	21175528	21177617	-	LOC104886955	CBL-interacting serine/threonine-protein kinase 6	GO:0016310:phosphorylation;	-	GO:0004672:protein kinase activity;GO:0000166:nucleotide binding;	-
gene-LOC104905390	2262	84	2.21	40	1.2	24	0.67	184	5.49	354	10.18	245	7.05	149.765	2.06467	0.508858	4.05745	4.96e-05	0.000696479	Ups	NW_017567326.1	2952202	2954463	+	LOC104905390	UDP-glucuronate 4-epimerase 3	-	-	-	K08679
gene-LOC104888149	1456	623	25.42	354	16.49	130	5.63	2527	117.23	1652	73.83	1559	69.73	1071.34	1.98865	0.490342	4.05565	5e-05	0.000700095	Ups	NC_025814.2	3009991	3015186	+	LOC104888149	caffeic acid 3-O-methyltransferase	GO:0009809:lignin biosynthetic process;GO:0032259:methylation;	-	GO:0047763:caffeate O-methyltransferase activity;GO:0046983:protein dimerization activity;	K13066
gene-LOC104886784	4255	40	0.56	42	0.67	22	0.33	216	3.43	131	2	98	1.5	85.9252	1.74933	0.431345	4.05551	5e-05	0.000700095	Ups	NC_025813.2	17334775	17343329	-	LOC104886784	auxin response factor 19	GO:0009987:cellular process;	-	-	K14486
gene-LOC104882954	2565	1033	23.92	1098	29.03	1728	42.49	610	16.06	784	19.89	601	15.26	983.676	-1.09069	0.268947	-4.05542	5e-05	0.000700095	Down	NW_017567492.1	793204	819435	-	LOC104882954	tyrosyl-DNA phosphodiesterase 1%2C transcript variant X5	-	-	-	K10862
gene-LOC104889240	1071	2535	140.61	1841	116.58	283	16.67	65	4.1	93	5.65	341	20.74	925.818	-2.84097	0.701077	-4.05228	5.07e-05	0.000708739	Down	NC_025814.2	19333289	19334359	-	LOC104889240	polygalacturonase inhibitor 1	-	-	-	-
gene-LOC104900088	2825	68	1.43	88	2.11	59	1.32	4	0.1	21	0.48	12	0.28	44.5948	-2.4056	0.593661	-4.05214	5.08e-05	0.000708739	Down	NC_025818.2	41087402	41090226	+	LOC104900088	scarecrow-like protein 30	-	-	-	-
gene-LOC104899630	1725	154	5.3	238	9.36	251	9.18	57	2.23	91	3.43	90	3.4	151.563	-1.53867	0.37975	-4.05181	5.08e-05	0.000709126	Down	NC_025818.2	34132566	34136260	+	LOC104899630	probable disease resistance protein At5g63020%2C transcript variant X2	-	-	-	-
gene-LOC104901980	3607	4	0.07	5	0.09	7	0.12	87	1.63	31	0.56	23	0.42	23.5843	2.52969	0.624455	4.05104	5.1e-05	0.000710837	Ups	NC_025819.2	32570049	32577937	-	LOC104901980	hypothetical protein	-	-	-	K11138
gene-LOC104890790	2537	4	0.09	1	0.03	3	0.07	56	1.49	19	0.49	19	0.49	15.2735	2.78929	0.688896	4.04893	5.15e-05	0.000716644	Ups	NC_025815.2	10832597	10836206	-	LOC104890790	wall-associated receptor kinase-like 8	-	-	-	K04733
gene-LOC104905743	4142	308	4.42	273	4.47	380	5.79	1084	17.68	538	8.45	1304	20.5	619.075	1.37722	0.340305	4.04702	5.19e-05	0.000721076	Ups	NW_017567335.1	144998	153043	+	LOC104905743	hypothetical protein%2C transcript variant X4	-	-	-	-
gene-LOC104892681	1824	147	4.79	162	6.02	48	1.66	509	18.85	582	20.76	627	22.39	333.407	1.9099	0.471944	4.04687	5.19e-05	0.000721076	Ups	NC_025812.2	12977398	12981441	-	LOC104892681	2%2C3-bisphosphoglycerate-dependent phosphoglycerate mutase%2C transcript variant X2	GO:0010167:response to nitrate;GO:0006096:glycolytic process;	-	GO:0004619:phosphoglycerate mutase activity;	K01834
gene-LOC104894276	1356	0	0	0	0	0	0	23	1.15	26	1.25	3	0.14	7.91125	3.69047	0.912338	4.04506	5.23e-05	0.000724423	Ups	NC_025816.2	46463918	46470082	-	LOC104894276	probable inactive poly [ADP-ribose] polymerase SRO2%2C transcript variant X1	-	-	-	-
gene-LOC104894534	1233	1551	74.73	941	51.76	1467	75.04	923	50.56	526	27.76	771	40.72	1027.49	-1.00168	0.24771	-4.04378	5.26e-05	0.000727472	Down	NC_025816.2	49282986	49286424	-	LOC104894534	TP53-regulating kinase%2C transcript variant X1	-	-	-	K08851
gene-LOC104902629	2084	98	2.79	66	2.15	83	2.51	199	6.45	279	8.71	196	6.13	148.491	1.2475	0.3088	4.03984	5.35e-05	0.000738521	Ups	NC_025820.2	2046950	2052547	+	LOC104902629	hypothetical protein	-	-	-	-
gene-LOC104895854	1367	652	28.33	624	30.96	333	15.36	1554	76.79	2274	108.25	1641	78.18	1145.07	1.50308	0.372227	4.03807	5.39e-05	0.000742533	Ups	NC_025817.2	13007077	13009187	-	LOC104895854	homeobox-leucine zipper protein HAT22	-	-	-	K09338
gene-LOC104888175	3183	26	0.49	28	0.6	8	0.16	90	1.91	125	2.56	201	4.11	77.1877	2.29471	0.568284	4.03796	5.39e-05	0.000742533	Ups	NC_025814.2	3253973	3259487	-	LOC104888175	metal-nicotianamine transporter YSL3%2C transcript variant X6	-	-	-	-
gene-LOC104890222	1221	35	1.7	35	1.94	49	2.53	121	6.69	90	4.8	109	5.81	70.0773	1.20963	0.299619	4.03724	5.41e-05	0.000744151	Ups	NC_025815.2	4187787	4189117	-	LOC104890222	hypothetical protein	-	-	-	-
gene-LOC104904462	2033	407	11.89	233	7.77	164	5.09	842	27.98	2420	77.46	901	28.86	803.049	2.04434	0.506668	4.03486	5.46e-05	0.000749844	Ups	NC_025820.2	38999498	39002498	+	LOC104904462	myb family transcription factor EFM	-	-	-	-
gene-LOC104898127	1907	124	3.86	110	3.91	101	3.34	345	12.22	255	8.7	622	21.24	250.648	1.61157	0.399413	4.03485	5.46e-05	0.000749844	Ups	NC_025818.2	196905	202213	-	LOC104898127	hypothetical protein	-	-	-	-
gene-LOC104891420	1589	2722	101.76	1767	75.42	2563	101.73	1885	80.13	1099	45.01	1023	41.93	1835.33	-1.00027	0.247926	-4.03457	5.47e-05	0.000750095	Down	NC_025815.2	24716388	24720179	+	LOC104891420	hypothetical protein	-	-	-	-
gene-LOC104902723	2646	994	22.32	1584	40.6	543	12.94	210	5.36	330	8.12	352	8.66	713.47	-1.89247	0.469188	-4.0335	5.5e-05	0.000752205	Down	NC_025820.2	3278067	3288196	-	LOC104902723	E3 ubiquitin-protein ligase COP1%2C transcript variant X3	-	-	-	K10143
gene-LOC104892464	1034	626	35.97	450	29.52	692	42.21	237	15.48	248	15.61	372	23.43	442.026	-1.16913	0.290107	-4.02999	5.58e-05	0.000762213	Down	NC_025816.2	6224506	6227165	+	LOC104892464	mediator of RNA polymerase II transcription subunit 22a	GO:0006357:regulation of transcription from RNA polymerase II promoter;	GO:0016592:mediator complex;	GO:0001104:RNA polymerase II transcription cofactor activity;	K15139
gene-LOC104895955	1750	333	11.3	207	8.02	141	5.08	479	18.49	2565	95.38	1301	48.42	821.377	2.28497	0.567157	4.02881	5.61e-05	0.000764835	Ups	NC_025817.2	13951123	13952872	-	LOC104895955	geranylgeranyl pyrophosphate synthase%2C chloroplastic	GO:0008299:isoprenoid biosynthetic process;GO:0055114:oxidation-reduction process;	-	GO:0032440:2-alkenal reductase [NAD(P)] activity;GO:0016740:transferase activity;	K13789
gene-LOC104904452	8467	12	0.08	10	0.08	18	0.13	62	0.49	64	0.49	40	0.31	32.5034	1.76929	0.439162	4.02878	5.61e-05	0.000764835	Ups	NC_025820.2	38885082	38900827	+	LOC104904452	kinesin-like protein KIN-12D%2C transcript variant X1	-	-	-	K10400
gene-LOC104907353	1997	681	20.26	363	12.33	1044	32.97	330	11.16	175	5.7	294	9.59	478.501	-1.48337	0.368262	-4.02802	5.62e-05	0.000766657	Down	NC_025813.2	5597380	5607488	+	LOC104907353	APO protein 4%2C mitochondrial%2C transcript variant X2	-	-	GO:0003723:RNA binding;	-
gene-LOC104888816	3551	182	3.04	86	1.64	166	2.95	357	6.79	487	8.92	377	6.91	265.687	1.30608	0.324432	4.02573	5.68e-05	0.00077348	Ups	NC_025812.2	6733408	6739182	-	LOC104888816	kinesin-like protein KIN-7F	-	-	-	K11498
gene-LOC104896368	1937	156	4.78	279	9.77	297	9.67	14	0.49	8	0.27	70	2.35	144.653	-2.68579	0.667614	-4.02297	5.75e-05	0.000781298	Down	NC_025817.2	24021813	24023749	+	LOC104896368	aspartyl protease family protein 2	-	-	-	-
gene-LOC104898706	2307	445	11.46	526	15.46	342	9.35	1916	56.1	1159	32.69	917	25.89	839.089	1.31537	0.327029	4.0222	5.77e-05	0.000783187	Ups	NC_025818.2	9857564	9866061	+	LOC104898706	dnaJ protein P58IPK homolog	-	-	-	K09523
gene-LOC104890123	2101	763	21.57	697	22.5	644	19.33	1380	44.37	2248	69.62	2012	62.37	1261.38	1.22108	0.303684	4.02089	5.8e-05	0.000786205	Ups	NC_025815.2	3189630	3198178	+	LOC104890123	hypothetical protein%2C transcript variant X1	-	-	-	-
gene-LOC104901555	1889	2	0.06	2	0.07	2	0.07	40	1.43	22	0.76	12	0.41	12.1222	2.81072	0.699228	4.01975	5.83e-05	0.000788895	Ups	NC_025819.2	25299683	25304032	+	LOC104901555	hypothetical protein	-	-	-	-
gene-LOC104898371	2102	5	0.14	8	0.26	4	0.12	18	0.58	75	2.32	98	3.04	33.976	2.789	0.693905	4.01928	5.84e-05	0.000788895	Ups	NC_025818.2	3838768	3848663	-	LOC104898371	protein ABSCISIC ACID-INSENSITIVE 5	-	-	-	K14432
gene-LOC104902192	1389	49	2.1	21	1.03	16	0.73	84	4.08	1112	52.09	124	5.81	229.606	3.0484	0.758444	4.01928	5.84e-05	0.000788895	Ups	NC_025819.2	35656384	35660151	+	LOC104902192	heat stress transcription factor C-1	-	-	-	K09419
gene-LOC104898230	5940	3244	32.44	3187	36.39	4455	47.3	2387	27.14	1410	15.45	2266	24.84	2835.18	-1.01439	0.252464	-4.01796	5.87e-05	0.000792651	Down	NC_025818.2	1865176	1875974	+	LOC104898230	protein SCAR2	-	-	-	-
gene-LOC104899089	1797	815	26.94	539	20.34	272	9.55	2231	83.86	1953	70.72	1806	65.45	1213.3	1.59261	0.396509	4.01659	5.9e-05	0.000796604	Ups	NC_025818.2	20993185	21000923	+	LOC104899089	UDP-glucuronic acid decarboxylase 2	-	-	-	K08678
gene-LOC104904909	2297	11	0.28	15	0.44	17	0.47	125	3.68	50	1.42	49	1.39	40.9734	1.98493	0.494303	4.01561	5.93e-05	0.000799246	Ups	NC_025813.2	2469061	2475128	-	LOC104904909	protein NRT1/ PTR FAMILY 5.6	-	-	-	K14638
gene-LOC104897778	2414	14	0.34	19	0.53	16	0.42	77	2.15	103	2.78	47	1.27	43.9258	1.88266	0.469083	4.01349	5.98e-05	0.000805385	Ups	NC_025817.2	57053750	57065934	+	LOC104897778	serine/threonine-protein kinase STY17	-	-	-	-
gene-LOC104907615	2039	2849	83.01	3018	100.38	1914	59.2	363	12.03	808	25.79	1072	34.24	1754.08	-1.83933	0.458297	-4.0134	5.98e-05	0.000805385	Down	NW_017567397.1	4170	13600	+	LOC104907615	hypothetical protein	-	-	-	-
gene-LOC104882838	1656	58	2.08	52	2.13	59	2.25	300	12.24	128	5.03	139	5.47	114.677	1.45889	0.363864	4.00943	6.09e-05	0.000818351	Ups	NW_017567489.1	1030207	1034078	+	LOC104882838	cardiolipin synthase (CMP-forming)%2C mitochondrial	-	-	-	K08744
gene-LOC104894126	2379	894	22.32	939	26.77	578	15.32	2239	63.57	4493	122.89	2294	62.8	1854	1.63324	0.407472	4.00822	6.12e-05	0.000821881	Ups	NC_025816.2	43757513	43764592	-	LOC104894126	calcium-dependent protein kinase 10	-	-	-	K13412
gene-LOC104907862	2312	1910	49.08	1523	44.68	2678	73.05	1288	37.63	754	21.22	1216	34.25	1559.69	-1.06227	0.265197	-4.00559	6.19e-05	0.000829664	Down	NW_017567416.1	224233	234936	+	LOC104907862	uncharacterized LOC104907862	-	-	-	-
gene-LOC104883489	1450	1098	44.98	1452	67.91	760	33.06	238	11.09	214	9.6	528	23.72	753.476	-1.8342	0.458013	-4.00468	6.21e-05	0.000832154	Down	NW_017567528.1	140894	143295	-	LOC104883489	transcription factor MYB108	-	-	-	K09422
gene-LOC104899391	1733	756	25.92	476	18.63	1035	37.67	280	10.91	118	4.43	355	13.34	506.214	-1.66179	0.415118	-4.00318	6.25e-05	0.000836753	Down	NC_025818.2	28837965	28842080	-	LOC104899391	auxin-responsive protein IAA13	-	-	-	K14484
gene-LOC104890585	3658	102	1.66	138	2.56	225	3.88	51	0.94	24	0.43	63	1.12	102.315	-1.81292	0.453219	-4.0001	6.33e-05	0.000847031	Down	NC_025815.2	8017894	8031704	-	LOC104890585	pentatricopeptide repeat-containing protein At2g13420%2C mitochondrial%2C transcript variant X1	-	-	-	K14233
gene-LOC104894769	1351	108	4.75	60	3.01	98	4.57	223	11.15	252	12.14	196	9.45	150.264	1.14312	0.285918	3.99809	6.39e-05	0.000853535	Ups	NC_025816.2	51643930	51646007	-	LOC104894769	hypothetical protein	-	-	-	K19307
gene-LOC104897013	1589	695	25.98	513	21.9	805	31.95	269	11.44	260	10.65	427	17.5	499.897	-1.19625	0.299225	-3.99784	6.39e-05	0.000853698	Down	NC_025817.2	42911935	42918164	+	LOC104897013	hypothetical protein isoform A%2C transcript variant X1	GO:0006310:DNA recombination;GO:0006281:DNA repair;	GO:0005737:cytoplasm;	GO:0016788:hydrolase activity, acting on ester bonds;GO:0003676:nucleic acid binding;	K07447
gene-LOC104883985	3644	214	3.49	150	2.79	318	5.5	583	10.81	563	10.05	465	8.31	366.182	1.05798	0.264656	3.99758	6.4e-05	0.000853907	Ups	NW_017567562.1	339246	347071	+	LOC104883985	BTB/POZ domain-containing protein At1g04390%2C transcript variant X1	-	-	-	-
gene-LOC104901085	1611	3597	132.64	2075	87.35	3989	156.16	1398	58.62	1505	60.79	1869	75.56	2414.13	-1.13563	0.284209	-3.99576	6.45e-05	0.000859792	Down	NC_025819.2	9882671	9884281	+	LOC104901085	probable transcription factor At4g00390	-	-	-	-
gene-LOC104900068	1650	49	1.76	36	1.48	59	2.26	178	7.29	187	7.37	96	3.79	95.8698	1.44304	0.361211	3.99501	6.47e-05	0.000861779	Ups	NC_025818.2	40830389	40834434	-	LOC104900068	hypothetical protein isoform A%2C transcript variant X2	-	-	-	K15040
gene-LOC104905475	2616	0	0	0	0	0	0	5	0.13	15	0.37	19	0.47	6.27012	3.62608	0.907826	3.99425	6.49e-05	0.000863847	Ups	NW_017567326.1	4042748	4045837	+	LOC104905475	subtilisin-like protease SBT1.1	-	-	-	-
gene-LOC104892654	1365	4	0.17	19	0.94	8	0.37	251	12.42	51	2.43	66	3.15	59.3377	2.73094	0.683803	3.99375	6.5e-05	0.00086494	Ups	NC_025816.2	9180271	9187973	-	LOC104892654	heavy metal-associated isoprenylated plant protein 30-like	-	-	-	-
gene-LOC104902188	2534	946	22.18	1163	31.13	1332	33.15	549	14.63	608	15.61	722	18.56	900.846	-1.02887	0.257654	-3.99323	6.52e-05	0.000866121	Down	NC_025819.2	35569156	35574237	-	LOC104902188	hypothetical protein	-	-	-	-
gene-LOC104908181	1099	101	5.46	49	3.02	50	2.87	296	18.19	262	15.51	157	9.3	144.401	1.56788	0.392786	3.99169	6.56e-05	0.0008696	Ups	NW_017567431.1	739867	740965	+	LOC104908181	hypothetical protein	-	-	-	-
gene-LOC104886824	1519	4	0.16	8	0.36	3	0.12	47	2.09	64	2.74	22	0.94	23.3186	2.53745	0.635949	3.99002	6.61e-05	0.000875011	Ups	NC_025813.2	18281747	18287006	-	LOC104886824	general transcription factor IIF subunit 2	-	-	-	K03139
gene-LOC104902024	2872	5500	113.77	6246	147.5	13865	304.47	2650	62.33	170	3.85	603	13.67	4899.4	-2.69606	0.675955	-3.98853	6.65e-05	0.000879795	Down	NC_025819.2	33342514	33345973	-	LOC104902024	EIN3-binding F-box protein 2	-	-	-	K14515
gene-LOC104884593	1880	248	7.84	323	11.65	218	7.31	1047	37.62	639	22.12	574	19.88	484.337	1.24035	0.311047	3.98767	6.67e-05	0.000882233	Ups	NW_017567618.1	115913	127435	-	LOC104884593	sugar transporter ERD6-like 7%2C transcript variant X2	GO:0055085:transmembrane transport;	GO:0016021:integral component of membrane;	GO:0022891:substrate-specific transmembrane transporter activity;	K08145
gene-LOC104907429	2656	14	0.31	17	0.43	21	0.5	60	1.53	75	1.84	56	1.37	38.8834	1.61821	0.405939	3.98633	6.71e-05	0.000886488	Ups	NW_017567391.1	986990	1017050	-	LOC104907429	CO(2)-response secreted protease-like%2C transcript variant X1	GO:0008152:metabolic process;	-	GO:0016491:oxidoreductase activity;GO:0008236:serine-type peptidase activity;	-
gene-LOC104900203	2807	8	0.17	1	0.02	9	0.2	48	1.16	30	0.7	75	1.74	26.8342	2.56116	0.642609	3.98556	6.73e-05	0.000888643	Ups	NC_025818.2	42432501	42436679	+	LOC104900203	cation/H(+) antiporter 4	-	-	-	-
gene-LOC104894238	2030	43	1.26	30	1	80	2.49	17	0.57	9	0.29	13	0.42	32.1072	-1.97967	0.496747	-3.98528	6.74e-05	0.000888769	Down	NC_025816.2	45720676	45722705	+	LOC104894238	RING-H2 finger protein ATL47	-	-	-	-
gene-LOC104889952	3313	140	2.51	122	2.5	216	4.11	579	11.8	279	5.48	526	10.34	294.428	1.30876	0.328673	3.98194	6.84e-05	0.00090003	Ups	NC_025815.2	1245055	1251532	-	LOC104889952	uncharacterized LOC104889952	-	-	-	K09955
gene-LOC104887592	1778	43	1.44	57	2.17	48	1.7	431	16.37	93	3.4	252	9.23	142.102	1.97678	0.49652	3.98128	6.85e-05	0.000901809	Ups	NC_025813.2	37225874	37229309	+	LOC104887592	protein DOWNY MILDEW RESISTANCE 6	-	-	-	-
gene-LOC104902452	1322	5	0.22	13	0.67	43	2.05	1	0.05	1	0.05	0	0	10.6461	-3.40047	0.854482	-3.97957	6.9e-05	0.000907566	Down	NC_025819.2	33340631	33342035	-	LOC104902452	hypothetical protein	-	-	-	-
gene-LOC104907495	1906	287	8.95	226	8.04	330	10.92	517	18.32	1243	42.44	1093	37.35	601.563	1.55539	0.390927	3.97874	6.93e-05	0.000909989	Ups	NW_017567393.1	18125	21542	+	LOC104907495	receptor-like serine/threonine-protein kinase At1g78530	GO:0006468:protein phosphorylation;	-	GO:0005524:ATP binding;GO:0004674:protein serine/threonine kinase activity;	K04733
gene-LOC104889915	1218	1274	62.14	1722	95.88	1258	65.14	448	24.85	726	38.79	663	35.45	1052.28	-1.3516	0.340394	-3.97071	7.17e-05	0.000938773	Down	NC_025815.2	879442	881740	-	LOC104889915	nucleolar and coiled-body phosphoprotein 1%2C transcript variant X1	-	-	-	-
gene-LOC104887764	2140	3	0.08	7	0.22	2	0.06	51	1.61	29	0.88	24	0.73	17.917	2.49051	0.627248	3.97054	7.17e-05	0.000938773	Ups	NC_025813.2	39920462	39925763	-	LOC104887764	phospholipase D Z-like	GO:0008152:metabolic process;	-	GO:0003824:catalytic activity;	K16860
gene-LOC104884524	1008	0	0	0	0	0	0	70	4.69	10	0.65	3	0.19	11.7184	3.67169	0.924801	3.97025	7.18e-05	0.000939137	Ups	NW_017567610.1	19442	21992	+	LOC104884524	high-affinity nitrate transporter 3.2	-	-	-	-
gene-LOC104900804	1275	1046	48.74	623	33.14	1742	86.17	4623	244.92	4541	231.76	2303	117.64	2339.53	1.52471	0.384066	3.96993	7.19e-05	0.00093965	Ups	NC_025819.2	5216555	5225064	-	LOC104900804	hypothetical protein	-	-	-	-
gene-LOC104897852	3099	1645	31.53	1258	27.53	2093	42.6	1315	28.66	664	13.94	804	16.9	1288.92	-1.02288	0.257866	-3.96669	7.29e-05	0.00095092	Down	NC_025817.2	58378910	58389146	+	LOC104897852	pre-mRNA-splicing factor SYF1	GO:0006396:RNA processing;	GO:0005622:intracellular;	-	K12867
gene-LOC104883754	1814	354	11.59	400	14.96	551	19.16	128	4.77	132	4.74	247	8.87	308.426	-1.46091	0.368364	-3.96592	7.31e-05	0.000953213	Down	NW_017567547.1	79782	81595	-	LOC104883754	hypothetical protein	-	-	-	-
gene-LOC104902370	1957	2412	73.22	1938	67.16	2116	68.19	1243	42.9	596	19.82	1263	42.03	1613.64	-1.22445	0.308915	-3.96372	7.38e-05	0.000961274	Down	NC_025812.2	34158965	34167759	+	LOC104902370	hypothetical protein	-	-	-	K14791
gene-LOC104890060	1835	539	17.45	449	16.59	887	30.49	265	9.75	290	10.28	349	12.39	465.194	-1.16931	0.295148	-3.96178	7.44e-05	0.000968	Down	NC_025815.2	2518992	2526516	-	LOC104890060	pseudouridine-5'-phosphate glycosidase	-	-	-	K16329
gene-LOC104891190	1216	0	0	0	0	1	0.05	16	0.89	7	0.37	22	1.18	7.11589	3.39647	0.857335	3.96167	7.44e-05	0.000968	Ups	NC_025815.2	18289938	18292399	-	LOC104891190	transcription repressor MYB6	-	-	GO:0003677:DNA binding;GO:0003682:chromatin binding;	K09422
gene-LOC104902389	3467	2771	47.48	2383	46.62	1334	24.27	10894	212.25	11830	222.04	4658	87.5	5362.12	1.74719	0.441045	3.96147	7.45e-05	0.000968021	Ups	NC_025819.2	38170120	38180703	+	LOC104902389	plasma membrane ATPase 4	GO:0006754:ATP biosynthetic process;GO:0006812:cation transport;	GO:0016021:integral component of membrane;	GO:0019829:cation-transporting ATPase activity;GO:0046872:metal ion binding;GO:0005524:ATP binding;	K01535
gene-LOC104900145	987	17	1.02	33	2.27	5	0.32	179	12.25	97	6.4	154	10.16	76.0267	2.38277	0.601612	3.96065	7.47e-05	0.000969759	Ups	NC_025818.2	41750286	41753153	-	LOC104900145	hypothetical protein%2C transcript variant X1	-	-	-	-
gene-LOC104900191	1683	17	0.6	18	0.73	12	0.45	67	2.69	53	2.05	55	2.13	35.3328	1.6079	0.406043	3.95993	7.5e-05	0.000971893	Ups	NC_025818.2	42323490	42325882	-	LOC104900191	two-component response regulator-like APRR1	-	-	-	K03539
gene-LOC104890575	764	1	0.08	1	0.09	1	0.08	34	3.01	7	0.6	22	1.88	9.95039	3.12368	0.789169	3.9582	7.55e-05	0.000977158	Ups	NC_025815.2	7906949	7908497	+	LOC104890575	small heat shock protein%2C chloroplastic	-	-	-	K13993
gene-LOC104884865	2529	2277	53.49	3273	87.77	3630	90.53	1978	52.83	1738	44.72	1449	37.31	2418.23	-1.01253	0.255815	-3.95808	7.56e-05	0.000977158	Down	NC_025813.2	9763068	9768490	+	LOC104884865	pentatricopeptide repeat-containing protein At5g25630	-	-	-	K17710
gene-LOC104901715	2851	0	0	0	0	0	0	23	0.54	4	0.09	14	0.32	6.10642	3.59891	0.909304	3.95787	7.56e-05	0.000977158	Ups	NC_025819.2	29048775	29054281	-	LOC104901715	hypothetical protein%2C transcript variant X1	-	-	-	-
gene-LOC104902409	1424	24	1	5	0.24	8	0.35	211	10.01	127	5.8	34	1.55	61.7117	2.65262	0.670324	3.95721	7.58e-05	0.000979011	Ups	NC_025819.2	38372965	38378344	+	LOC104902409	(DL)-glycerol-3-phosphatase 2	-	-	-	K17623
gene-LOC104888376	1486	6	0.24	1	0.05	1	0.04	32	1.45	109	4.77	16	0.7	26.2945	3.15127	0.796566	3.95607	7.62e-05	0.000982914	Ups	NC_025814.2	5682813	5688711	+	LOC104888376	beta-carotene 3-hydroxylase%2C chloroplastic	GO:0044255:cellular lipid metabolic process;	-	-	K15746
gene-LOC104907662	5885	391	3.95	477	5.5	725	7.77	297	3.41	259	2.86	295	3.26	409.894	-1.05808	0.267515	-3.95523	7.65e-05	0.000985577	Down	NW_017567399.1	593068	640052	-	LOC104907662	protein RST1	-	-	-	-
gene-LOC104888979	2742	1622	35.14	2370	58.62	2275	52.33	178	4.38	201	4.77	851	20.21	1311.81	-2.24969	0.569129	-3.95286	7.72e-05	0.000993774	Down	NC_025814.2	13808245	13810986	+	LOC104888979	putative receptor protein kinase ZmPK1	-	-	-	-
gene-LOC104889634	2654	534	11.95	299	7.64	1732	41.16	12088	307.65	2724	66.79	3958	97.13	3181.45	2.37833	0.60184	3.95177	7.76e-05	0.000997518	Ups	NC_025814.2	24527543	24537309	+	LOC104889634	alpha-L-arabinofuranosidase 1%2C transcript variant X2	GO:0008152:metabolic process;	-	GO:0016798:hydrolase activity, acting on glycosyl bonds;	K01209
gene-LOC104898496	1022	398	23.13	316	20.97	751	46.35	40	2.64	59	3.76	185	11.79	297.078	-2.22585	0.563532	-3.94983	7.82e-05	0.00100356	Down	NC_025818.2	5434316	5435337	-	LOC104898496	hypothetical protein	-	-	-	-
gene-LOC104892293	2134	916	25.5	739	23.49	527	15.58	251	7.94	177	5.4	394	12.02	516.585	-1.53014	0.387621	-3.94753	7.9e-05	0.00101207	Down	NC_025816.2	3408394	3412008	+	LOC104892293	RNA-binding protein NOB1	-	-	-	K11883
gene-LOC104900930	1590	463	17.3	384	16.38	107	4.24	24	1.02	5	0.2	71	2.91	188.61	-2.84466	0.720714	-3.94701	7.91e-05	0.00101346	Down	NC_025819.2	6826415	6829137	-	LOC104900930	probable auxin efflux carrier component 1b%2C transcript variant X2	-	-	-	K13947
gene-LOC104887150	1382	126	5.42	114	5.59	48	2.19	543	26.54	237	11.16	646	30.44	271.378	1.93153	0.489439	3.9464	7.93e-05	0.00101438	Ups	NC_025813.2	27640441	27648599	-	LOC104887150	methylesterase 17	-	-	-	-
gene-LOC104900018	1557	198	7.55	164	7.14	230	9.32	377	16.36	531	22.19	506	21.17	325.397	1.07694	0.272936	3.94577	7.95e-05	0.00101625	Ups	NC_025818.2	40379159	40384500	-	LOC104900018	mitochondrial uncoupling protein 1%2C transcript variant X2	GO:0006839:mitochondrial transport;	GO:0016021:integral component of membrane;GO:0031966:mitochondrial membrane;	-	K15103
gene-LOC104888761	2656	258	5.77	224	5.72	288	6.84	591	15.03	813	19.92	2537	62.21	766.297	2.0451	0.518913	3.94112	8.11e-05	0.00103531	Ups	NC_025814.2	10735302	10739285	+	LOC104888761	cellulose synthase-like protein G2	-	-	-	-
gene-LOC104887852	1314	17	0.77	28	1.45	37	1.78	80	4.11	199	9.85	123	6.1	78.2662	1.98225	0.503102	3.94006	8.15e-05	0.00103864	Ups	NC_025814.2	125255	126767	+	LOC104887852	GATA transcription factor 15	-	-	-	-
gene-LOC104898523	2224	406	10.84	342	10.43	682	19.34	324	9.84	168	4.92	185	5.42	349.334	-1.23463	0.31336	-3.93997	8.15e-05	0.00103864	Down	NC_025818.2	5994912	6013366	+	LOC104898523	probable 3-deoxy-D-manno-octulosonic acid transferase%2C mitochondrial	-	-	-	K02527
gene-LOC104893998	2745	610	13.2	764	18.88	559	12.84	456	11.22	248	5.88	296	7.02	498.009	-1.15869	0.294286	-3.9373	8.24e-05	0.00104774	Down	NC_025816.2	41587459	41595388	+	LOC104893998	probable serine/threonine-protein kinase At1g54610	GO:0006468:protein phosphorylation;	-	GO:0008353:RNA polymerase II carboxy-terminal domain kinase activity;GO:0005524:ATP binding;	K08819
gene-LOC104888441	4312	140	1.93	86	1.35	131	1.92	475	7.44	393	5.93	203	3.07	225.015	1.34465	0.341548	3.93692	8.25e-05	0.00104855	Ups	NC_025814.2	6479881	6486147	+	LOC104888441	probable N-acetyltransferase HLS1-like%2C transcript variant X2	-	-	-	-
gene-LOC104895824	812	164	12	65	5.43	208	16.16	229	19.05	3598	288.33	801	64.24	828.173	2.78073	0.707162	3.93223	8.42e-05	0.00106695	Ups	NC_025817.2	12546662	12547475	-	LOC104895824	nodulin-related protein 1-like	-	-	-	-
gene-LOC104899578	1439	23901	986.71	16036	755.79	41887	1835.83	12909	605.96	7171	324.27	3371	152.57	17501.3	-1.86694	0.47478	-3.93223	8.42e-05	0.00106695	Down	NC_025818.2	33080125	33085235	-	LOC104899578	hypothetical protein isoform A	-	-	-	-
gene-LOC104902049	1902	1161	36.26	1265	45.11	922	30.57	2555	90.74	3284	112.35	2683	91.87	1928.46	1.12557	0.286247	3.93217	8.42e-05	0.00106695	Ups	NC_025819.2	33670855	33672756	+	LOC104902049	probable sugar phosphate/phosphate translocator At2g25520	-	GO:0016021:integral component of membrane;	-	-
gene-LOC104887477	2010	1	0.03	0	0	0	0	34	1.14	8	0.26	10	0.32	7.78279	3.40548	0.86631	3.93102	8.46e-05	0.00107035	Ups	NC_025812.2	5134001	5139266	+	LOC104887477	feruloyl CoA ortho-hydroxylase 2%2C transcript variant X1	GO:0055114:oxidation-reduction process;	-	GO:0016707:gibberellin 3-beta-dioxygenase activity;GO:0016706:oxidoreductase activity, acting on paired donors, with incorporation or reduction of molecular oxygen, 2-oxoglutarate as one donor, and incorporation of one atom each of oxygen into both donors;	-
gene-LOC104895944	1990	4622	137.98	6229	212.29	4822	152.82	1022	34.69	2071	67.72	2306	75.47	3664.03	-1.62278	0.412833	-3.93082	8.47e-05	0.00107037	Down	NC_025817.2	13656773	13659281	-	LOC104895944	BES1/BZR1 homolog protein 2	-	-	-	K14503
gene-LOC104904786	2762	6279	135.05	8088	198.6	8086	184.64	2400	58.69	2815	66.32	4306	101.53	5480.97	-1.36176	0.346481	-3.93024	8.49e-05	0.00107211	Down	NC_025820.2	42812253	42815270	+	LOC104904786	transcription factor GTE2	GO:0016573:histone acetylation;	-	GO:0004402:histone acetyltransferase activity;	-
gene-LOC104903717	1541	5808	223.9	5820	256.14	5536	226.57	1207	52.91	134	5.66	1556	65.76	3483.85	-2.44036	0.621023	-3.92958	8.51e-05	0.00107335	Down	NC_025820.2	29534277	29535817	-	LOC104903717	basic 7S globulin	-	-	-	-
gene-LOC104894358	3375	114	2.01	152	3.05	174	3.25	13	0.26	28	0.54	56	1.08	93.2768	-2.11791	0.539227	-3.92768	8.58e-05	0.00108103	Down	NC_025816.2	47684491	47687865	+	LOC104894358	disease resistance protein RGA2-like	-	-	-	-
gene-LOC104904431	1639	4	0.14	1	0.04	2	0.08	17	0.7	43	1.71	21	0.83	14.0435	2.79127	0.711028	3.92568	8.65e-05	0.00108828	Ups	NC_025820.2	38747690	38749328	+	LOC104904431	transmembrane protein 45A	-	-	-	-
gene-LOC104901121	2067	153	4.4	208	6.82	321	9.79	1006	32.88	711	22.38	436	13.74	445.24	1.40016	0.35673	3.925	8.67e-05	0.00108966	Ups	NC_025819.2	11847001	11853268	+	LOC104901121	uncharacterized LOC104901121%2C transcript variant X2	-	-	-	-
gene-LOC104889921	1805	1	0.03	0	0	0	0	33	1.23	8	0.29	10	0.36	7.64588	3.39594	0.865534	3.92352	8.73e-05	0.00109553	Ups	NC_025815.2	924806	945222	+	LOC104889921	beta-glucosidase 24%2C transcript variant X1	-	-	-	K01188
gene-LOC104900447	2244	67	1.77	50	1.51	31	0.87	108	3.25	496	14.38	319	9.26	175.049	2.24278	0.571681	3.92314	8.74e-05	0.0010964	Ups	NC_025818.2	41163962	41166205	-	LOC104900447	scarecrow-like protein 30	-	-	-	-
gene-LOC104902951	1750	1	0.03	1	0.04	0	0	54	2.08	14	0.52	7	0.26	11.2124	3.32861	0.848561	3.92265	8.76e-05	0.00109773	Ups	NC_025820.2	8167600	8173001	-	LOC104902951	glucan endo-1%2C3-beta-glucosidase 12	-	-	-	-
gene-LOC104888696	765	3	0.23	7	0.62	4	0.33	34	3	43	3.66	23	1.96	18.0451	2.3321	0.594758	3.92109	8.81e-05	0.00110402	Ups	NC_025814.2	8697291	8698055	-	LOC104888696	probable carboxylesterase 2	-	-	-	-
gene-LOC104891460	2861	522	10.84	222	5.26	428	9.43	1871	44.17	757	17.22	1120	25.5	766.665	1.4249	0.363491	3.92004	8.85e-05	0.00110799	Ups	NC_025812.2	9523418	9528992	-	LOC104891460	transport inhibitor response 1-like protein%2C transcript variant X1	GO:0009734:auxin-activated signaling pathway;	-	GO:0000822:inositol hexakisphosphate binding;	-
gene-LOC104901947	2403	342	8.45	380	10.72	265	6.96	838	23.56	1138	30.82	745	20.19	600.735	1.22838	0.313559	3.91753	8.95e-05	0.0011187	Ups	NC_025819.2	32132984	32147673	-	LOC104901947	synaptotagmin-5	-	GO:0012505:endomembrane system;GO:0005886:plasma membrane;	-	-
gene-LOC104883636	771	0	0	1	0.09	0	0	33	2.89	5	0.42	18	1.52	8.4963	3.40902	0.870542	3.91598	9e-05	0.00112503	Ups	NW_017567539.1	443793	444563	+	LOC104883636	glutaredoxin-C11	GO:0045454:cell redox homeostasis;	-	GO:0009055:electron carrier activity;GO:0015035:protein disulfide oxidoreductase activity;	K03676
gene-LOC104888645	803	2729	201.89	883	74.58	851	66.84	127	10.68	222	17.99	504	40.88	915.691	-2.25439	0.575752	-3.91556	9.02e-05	0.00112547	Down	NC_025814.2	8359955	8360977	-	LOC104888645	major allergen Mal d 1	-	-	-	-
gene-LOC104894584	3678	1186	19.16	1221	22.51	891	15.28	144	2.64	481	8.51	338	5.98	743.26	-1.81148	0.462644	-3.9155	9.02e-05	0.00112547	Down	NC_025816.2	49939760	49944761	+	LOC104894584	hypothetical protein	-	-	-	-
gene-LOC104907856	1399	7	0.3	18	0.87	14	0.63	73	3.52	56	2.6	51	2.37	34.6009	1.8534	0.47362	3.91327	9.11e-05	0.00113506	Ups	NC_025813.2	6150651	6152738	-	LOC104907856	cytokinin riboside 5'-monophosphate phosphoribohydrolase LOG8%2C transcript variant X1	-	-	-	K06966
gene-LOC104899837	1208	3622	178.12	6804	382	7761	405.2	211	11.8	556	29.95	1862	100.39	3646.48	-2.52712	0.646021	-3.91182	9.16e-05	0.00114097	Down	NC_025818.2	38110301	38111508	+	LOC104899837	probable CCR4-associated factor 1 homolog 9	-	-	-	K12581
gene-LOC104897974	1549	15	0.58	6	0.26	2	0.08	65	2.83	65	2.73	44	1.85	30.8841	2.39418	0.612433	3.90929	9.26e-05	0.00115212	Ups	NC_025817.2	59998031	60001737	+	LOC104897974	probable inactive purple acid phosphatase 16	-	-	-	-
gene-LOC104905489	2431	169	4.13	74	2.06	193	5.01	422	11.73	396	10.6	371	9.94	258.375	1.25875	0.322176	3.90702	9.34e-05	0.00116208	Ups	NW_017567326.1	4237190	4241107	+	LOC104905489	zinc finger CCCH domain-containing protein 48	-	-	-	K10260
gene-LOC104894243	567	750	78.58	113	13.52	369	41.04	132	15.73	71	8.15	71	8.16	251.337	-2.12962	0.545134	-3.9066	9.36e-05	0.00116316	Down	NC_025816.2	45766252	45766818	-	LOC104894243	hypothetical protein	-	-	-	-
gene-LOC104907822	961	903	55.82	881	62.18	1569	102.97	519	36.48	345	23.36	658	44.59	817.521	-1.26386	0.323702	-3.90441	9.45e-05	0.00117213	Down	NW_017567416.1	80530	88082	+	LOC104907822	hypothetical protein	-	-	-	-
gene-LOC104889421	1780	3	0.1	6	0.23	0	0	42	1.59	76	2.78	23	0.84	23.7181	2.95115	0.755859	3.90437	9.45e-05	0.00117213	Ups	NC_025814.2	21835395	21841840	-	LOC104889421	glycosyltransferase-like At3g57200	-	-	-	-
gene-LOC104897876	1232	4	0.19	19	1.05	0	0	541	29.66	1330	70.25	365	19.29	356.917	3.58473	0.918274	3.90377	9.47e-05	0.00117411	Ups	NC_025817.2	58549356	58551068	+	LOC104897876	NAC transcription factor 29	-	-	-	-
gene-LOC104903043	1875	388	12.29	337	12.19	204	6.86	128	4.61	91	3.16	153	5.31	223.824	-1.46611	0.375588	-3.90351	9.48e-05	0.00117446	Down	NC_025820.2	10420550	10422879	-	LOC104903043	probable polyol transporter 4	GO:0006810:transport;	-	GO:0005215:transporter activity;	-
gene-LOC109134480	368	64	10.33	47	8.66	36	6.17	3	0.55	2	0.35	14	2.48	29.1225	-2.63905	0.676658	-3.90012	9.61e-05	0.00119009	Down	NC_025813.2	21705074	21706594	-	LOC109134480	WAT1-related protein At2g39510-like	-	-	-	-
gene-LOC104895340	2669	75	1.67	171	4.35	10	0.24	2	0.05	8	0.2	8	0.2	51.4017	-3.10516	0.796376	-3.89912	9.65e-05	0.0011941	Down	NC_025812.2	17073565	17076894	-	LOC104895340	dof zinc finger protein DOF3.5	-	-	-	-
gene-LOC104902343	1702	207	7.23	191	7.61	122	4.52	707	28.06	374	14.3	472	18.06	328.796	1.30125	0.333758	3.89878	9.67e-05	0.00119485	Ups	NC_025812.2	34108231	34112809	-	LOC104902343	acyl-CoA-binding domain-containing protein 3	-	-	-	-
gene-LOC104894923	752	1142	90.22	2518	227.09	546	45.79	380	34.13	274	23.71	414	35.85	949.63	-2.05892	0.528246	-3.89765	9.71e-05	0.00119858	Down	NC_025817.2	900135	904338	+	LOC104894923	hypothetical protein%2C transcript variant X2	-	-	-	-
gene-LOC104900965	648	0	0	0	0	0	0	4	0.42	16	1.61	19	1.91	6.29743	3.55798	0.913312	3.89569	9.79e-05	0.00120738	Ups	NC_025819.2	7823511	7824788	+	LOC104900965	uncharacterized LOC104900965	-	-	-	-
gene-LOC104899838	857	327	22.67	380	30.07	443	32.6	90	7.09	95	7.21	211	16.03	265.301	-1.61215	0.413967	-3.8944	9.84e-05	0.00121287	Down	NC_025818.2	38126786	38127980	+	LOC104899838	hypothetical protein	-	-	-	-
gene-LOC104890403	1597	2525	93.93	1560	66.25	1166	46.05	12762	539.79	9132	372.09	3189	130.05	4700.4	1.88018	0.482838	3.89401	9.86e-05	0.00121386	Ups	NC_025815.2	5708282	5712365	+	LOC104890403	calreticulin	GO:0006457:protein folding;	GO:0005788:endoplasmic reticulum lumen;	GO:0005509:calcium ion binding;GO:0051082:unfolded protein binding;	K08057
gene-LOC104884389	1249	268	12.75	332	18.03	634	32.01	223	12.06	120	6.25	168	8.76	291.545	-1.40223	0.360158	-3.89337	9.89e-05	0.0012152	Down	NW_017567594.1	163788	165987	+	LOC104884389	probable phosphatidylglycerophosphatase%2C mitochondrial	-	-	-	K01094
gene-LOC104895882	1745	36	1.23	30	1.17	38	1.37	123	4.76	133	4.96	72	2.69	68.741	1.41415	0.36324	3.89315	9.9e-05	0.0012154	Ups	NC_025817.2	13488079	13489823	-	LOC104895882	pentatricopeptide repeat-containing protein At4g36680%2C mitochondrial	-	-	-	-
gene-LOC104903925	910	47	3.07	57	4.25	22	1.52	176	13.06	154	11.01	182	13.03	102.216	1.69708	0.436076	3.89171	9.95e-05	0.00122073	Ups	NC_025820.2	33724736	33726841	-	LOC104903925	ubiquitin-conjugating enzyme E2 28	-	-	GO:0016881:acid-amino acid ligase activity;	K06689
gene-LOC104898131	3555	11417	190.79	14517	276.95	15557	275.99	2304	43.78	5072	92.84	5969	109.35	9469.93	-1.6872	0.433883	-3.88859	0.000100827	0.0012346	Down	NC_025818.2	217655	221209	-	LOC104898131	receptor-like protein kinase FERONIA	-	-	-	K04733
gene-LOC104901573	1047	15	0.85	28	1.81	13	0.78	114	7.35	57	3.54	115	7.15	54.0958	1.9529	0.502349	3.88754	0.000101266	0.00123902	Ups	NC_025819.2	25849039	25853545	-	LOC104901573	NAC domain-containing protein 104	GO:0006355:regulation of transcription, DNA-templated;	-	GO:0003677:DNA binding;	-
gene-LOC104902361	1345	26	1.15	11	0.55	1	0.05	79	3.97	343	16.59	125	6.05	94.4785	2.94277	0.757035	3.88723	0.000101396	0.00123966	Ups	NC_025819.2	37805025	37814271	+	LOC104902361	oxysterol-binding protein-related protein 4C	-	-	-	-
gene-LOC104905883	2035	529	15.44	504	16.8	383	11.87	1118	37.11	1032	33	1533	49.06	826.773	1.15754	0.2979	3.88568	0.000102045	0.00124664	Ups	NW_017567341.1	580939	586409	+	LOC104905883	probable serine/threonine-protein kinase At4g35230	GO:0006468:protein phosphorylation;	-	GO:0004672:protein kinase activity;GO:0005524:ATP binding;	K14500
gene-LOC104892836	1655	2008	72.08	1860	76.22	1374	52.36	220	8.98	466	18.32	793	31.21	1171.33	-1.84694	0.475538	-3.8839	0.000102792	0.00125481	Down	NC_025812.2	13398298	13399952	+	LOC104892836	phytolongin Phyl1.1	-	-	-	-
gene-LOC104888401	2665	0	0	0	0	3	0.07	28	0.71	48	1.17	9	0.22	13.6758	3.27247	0.842789	3.8829	0.000103218	0.00125807	Ups	NC_025814.2	6057910	6065822	-	LOC104888401	beta-D-xylosidase 1	GO:0005975:carbohydrate metabolic process;	-	GO:0004553:hydrolase activity, hydrolyzing O-glycosyl compounds;	K15920
gene-LOC104891759	817	2	0.15	5	0.42	2	0.15	52	4.3	19	1.51	21	1.67	15.3493	2.61231	0.672865	3.88238	0.00010344	0.00125982	Ups	NC_025815.2	30762632	30764053	-	LOC104891759	protein GOS9	-	-	-	-
gene-LOC104896724	4082	423	6.16	273	4.54	533	8.24	735	12.16	3029	48.29	1774	28.3	1101.79	1.91642	0.493899	3.88019	0.000104375	0.00126926	Ups	NC_025817.2	33317296	33347212	+	LOC104896724	kinesin-like protein KIN-UC%2C transcript variant X5	-	-	-	K10396
gene-LOC104889995	2576	767	17.69	709	18.67	621	15.2	1366	35.82	1798	45.42	1804	45.61	1150.77	1.04402	0.269121	3.87937	0.000104729	0.0012718	Ups	NC_025815.2	1818307	1823380	+	LOC104889995	calcium-dependent protein kinase 8	-	-	-	K13412
gene-LOC104892603	1610	2562	94.53	5344	225.12	3265	127.9	127	5.33	890	35.97	843	34.1	2328.8	-2.41099	0.621497	-3.87933	0.000104744	0.0012718	Down	NC_025812.2	12706338	12708817	-	LOC104892603	probable trehalose-phosphate phosphatase D	-	-	-	K01087
gene-LOC104899952	1295	7383	338.69	6285	329.15	5047	245.8	3247	169.36	1399	70.3	3141	157.96	4514.77	-1.42401	0.367143	-3.87863	0.000105045	0.00127411	Down	NC_025818.2	39766550	39767844	-	LOC104899952	probable pyridoxal 5'-phosphate synthase subunit PDX1	-	-	-	K06215
gene-LOC104884400	1536	22751	879.92	25003	1103.99	15506	636.68	10872	478.11	5074	214.96	9584	406.36	15256.2	-1.47876	0.381288	-3.87833	0.000105175	0.00127411	Down	NW_017567595.1	234020	235555	+	LOC104884400	basic 7S globulin	-	-	-	-
gene-LOC104908790	1981	25	0.75	18	0.62	20	0.64	2	0.07	5	0.16	4	0.13	12.8219	-2.36311	0.609354	-3.87806	0.000105294	0.00127459	Down	NC_025813.2	7517889	7520021	-	LOC104908790	translation initiation factor IF-2-like	-	-	-	-
gene-LOC104891185	1658	54	1.93	61	2.5	61	2.32	148	6.03	209	8.2	142	5.58	109.092	1.2816	0.330501	3.87775	0.000105429	0.00127525	Ups	NC_025815.2	18037973	18047093	-	LOC104891185	peroxisome biogenesis protein 12	-	-	-	K13345
gene-LOC104894553	1046	4288	243.53	5254	340.66	2580	155.56	606	39.13	1211	75.34	1652	102.86	2747.25	-1.85269	0.477948	-3.87634	0.000106039	0.00128122	Down	NC_025816.2	49523325	49526568	-	LOC104894553	BI1-like protein	-	-	-	K06890
gene-LOC104895026	2213	1983	53.23	1478	45.3	1790	51.01	1261	38.49	535	15.73	927	27.28	1333.56	-1.12901	0.291385	-3.87465	0.00010678	0.00128797	Down	NC_025817.2	2211543	2223359	-	LOC104895026	pyridine nucleotide-disulfide oxidoreductase domain-containing protein 2	GO:0055114:oxidation-reduction process;	-	GO:0016491:oxidoreductase activity;	-
gene-LOC104897664	2654	439	9.83	413	10.55	723	17.18	333	8.48	207	5.08	302	7.41	402.566	-1.05846	0.273213	-3.87414	0.000107002	0.00128938	Down	NC_025817.2	56199614	56212279	+	LOC104897664	histone-lysine N-methyltransferase%2C H3 lysine-9 specific SUVH4	-	-	-	K11420
gene-LOC104893507	1147	10537	545.74	15390	910	16744	920.68	24	1.41	1196	67.85	1661	94.31	8027.33	-3.07554	0.793948	-3.87373	0.000107181	0.00129055	Down	NC_025816.2	27687181	27688327	-	LOC104893507	probable xyloglucan endotransglucosylase/hydrolase protein 23	GO:0006073:cellular glucan metabolic process;	GO:0048046:apoplast;GO:0005618:cell wall;	GO:0004553:hydrolase activity, hydrolyzing O-glycosyl compounds;GO:0016762:xyloglucan:xyloglucosyl transferase activity;	K08235
gene-LOC104888459	2677	113	2.51	94	2.38	89	2.1	375	9.46	226	5.49	190	4.62	172.004	1.16565	0.300936	3.87341	0.000107323	0.00129128	Ups	NC_025814.2	6670844	6681223	+	LOC104888459	pathogenesis-related homeodomain protein	-	-	GO:0005488:binding;	-
gene-LOC104895995	5063	101	1.19	64	0.86	100	1.25	33	0.44	46	0.59	30	0.39	63.0664	-1.39049	0.359278	-3.87023	0.000108735	0.0013063	Down	NC_025817.2	14993908	15001499	+	LOC104895995	pentatricopeptide repeat-containing protein At1g20230%2C transcript variant X2	-	-	-	K08511
gene-LOC104899638	3126	8	0.15	8	0.17	12	0.24	41	0.89	82	1.71	35	0.73	29.7173	2.12282	0.549084	3.86612	0.000110582	0.00132649	Ups	NC_025818.2	34368106	34373143	+	LOC104899638	probable disease resistance protein At5g43730	-	-	-	-
gene-LOC104890666	1660	37	1.32	25	1.02	18	0.68	124	5.05	105	4.12	70	2.75	59.9169	1.60659	0.415773	3.8641	0.000111498	0.0013345	Ups	NC_025815.2	9488197	9493060	-	LOC104890666	GDSL esterase/lipase At1g09390	-	-	-	-
gene-LOC104893413	1504	1994	78.76	1080	48.7	1505	63.11	586	26.32	466	20.16	921	39.88	1105.67	-1.32621	0.343491	-3.86098	0.000112931	0.00134927	Down	NC_025816.2	24893910	24901903	+	LOC104893413	binding partner of ACD11 1	-	-	-	-
gene-LOC104891657	1748	1185	40.27	1025	39.77	1109	40.01	2621	101.28	9894	368.32	3319	123.66	3113.72	1.95087	0.505294	3.86086	0.000112991	0.00134927	Ups	NC_025815.2	28967317	28972310	-	LOC104891657	purple acid phosphatase 18	-	-	-	-
gene-LOC104908717	1689	457	16.07	394	15.82	294	10.98	795	31.79	1267	48.81	1509	58.19	768.69	1.41414	0.366329	3.8603	0.000113249	0.00135033	Ups	NW_017567467.1	785043	789148	-	LOC104908717	UPF0481 protein At3g47200%2C transcript variant X1	-	-	-	-
gene-LOC104902688	1591	19	0.71	9	0.38	17	0.67	119	5.05	63	2.58	40	1.64	40.9797	1.93397	0.501302	3.8579	0.000114365	0.0013616	Ups	NC_025820.2	2523755	2529144	+	LOC104902688	hypothetical protein isoform B%2C transcript variant X1	-	-	-	K10904
gene-LOC104904682	2088	86	2.45	141	4.58	85	2.57	515	16.66	365	11.38	230	7.17	224.677	1.50966	0.391336	3.85771	0.000114457	0.00136166	Ups	NC_025820.2	41585532	41596610	-	LOC104904682	protein disulfide isomerase-like 1-6	GO:0045454:cell redox homeostasis;	-	-	K09580
gene-LOC104893417	3755	51	0.81	13	0.23	21	0.35	151	2.72	93	1.61	209	3.62	84.9697	2.06001	0.534258	3.85584	0.000115332	0.00137105	Ups	NC_025816.2	25090142	25093896	+	LOC104893417	hypothetical protein	-	-	-	-
gene-LOC104896657	2739	25985	563.59	14891	368.72	30414	700.32	8211	202.49	10644	252.87	12176	289.51	17162.5	-1.29173	0.335264	-3.85287	0.00011674	0.00138513	Down	NC_025817.2	31246650	31249817	+	LOC104896657	putative uncharacterized protein DDB_G0271606	-	-	-	-
gene-LOC104891307	1537	0	0	0	0	0	0	6	0.26	11	0.47	14	0.59	4.92849	3.49403	0.908181	3.84729	0.000119434	0.00141348	Ups	NC_025815.2	21621486	21627754	-	LOC104891307	protein trichome birefringence-like 41	-	-	-	-
gene-LOC104902260	1894	10	0.31	8	0.29	9	0.3	52	1.85	46	1.58	27	0.93	23.8576	1.8693	0.485921	3.84691	0.000119615	0.00141457	Ups	NC_025812.2	33913140	33915823	+	LOC104902260	putative cyclin-A3-1	GO:0051726:regulation of cell cycle;	-	-	K06627
gene-LOC104896992	4679	347	4.41	419	6.07	850	11.46	300	4.33	111	1.54	174	2.42	367.095	-1.5842	0.411862	-3.84645	0.000119843	0.00141621	Down	NC_025817.2	41733252	41742951	+	LOC104896992	protein STICHEL	-	-	-	-
gene-LOC104891859	2041	79	2.3	57	1.89	114	3.52	177	5.86	318	10.14	325	10.37	173.017	1.51462	0.393863	3.84555	0.000120282	0.00142034	Ups	NC_025815.2	32210445	32218694	+	LOC104891859	inactive beta-amylase 4%2C chloroplastic%2C transcript variant X2	GO:0000272:polysaccharide catabolic process;	-	GO:0003824:catalytic activity;	K01177
gene-LOC104902877	2542	149	3.48	93	2.48	167	4.14	370	9.83	619	15.85	288	7.38	270.43	1.43371	0.373281	3.84084	0.000122612	0.00144679	Ups	NC_025820.2	6703254	6705795	-	LOC104902877	pentatricopeptide repeat-containing protein At2g28050	-	-	-	-
gene-LOC104884859	890	2182	145.65	2128	162.16	1184	83.9	208	15.79	721	52.72	544	39.81	1223.3	-1.91034	0.497545	-3.83953	0.000123269	0.00145346	Down	NW_017567693.1	43993	44882	+	LOC104884859	protein YLS9	-	-	-	-
gene-LOC104892545	693	0	0	0	0	1	0.09	26	2.53	11	1.03	7	0.66	6.67666	3.31287	0.862972	3.83891	0.000123582	0.00145608	Ups	NC_025816.2	7301112	7302162	+	LOC104892545	hypothetical protein isoform A%2C transcript variant X2	-	-	-	-
gene-LOC104887700	1263	0	0	0	0	3	0.15	14	0.75	17	0.88	36	1.86	11.1059	3.15443	0.822229	3.83644	0.000124832	0.00146861	Ups	NC_025813.2	39039969	39045897	+	LOC104887700	EG45-like domain containing protein	-	-	-	-
gene-LOC104885232	2029	3	0.09	1	0.03	4	0.12	27	0.9	14	0.45	33	1.06	12.7725	2.57945	0.672559	3.83528	0.000125423	0.0014734	Ups	NC_025813.2	10236300	10241923	-	LOC104885232	protein NRT1/ PTR FAMILY 1.2	-	-	-	K14638
gene-LOC104898151	769	357	27.58	746	65.79	1206	98.91	344	30.22	261	22.09	246	20.83	533.575	-1.55118	0.404477	-3.83503	0.000125547	0.00147377	Down	NC_025818.2	459165	462590	+	LOC104898151	hypothetical protein	GO:0006289:nucleotide-excision repair;GO:0006355:regulation of transcription, DNA-templated;	GO:0000439:core TFIIH complex;	-	K10845
gene-LOC104885261	1372	14	0.61	11	0.54	9	0.41	44	2.17	56	2.66	42	1.99	28.1511	1.76145	0.459343	3.83471	0.000125712	0.00147462	Ups	NW_017568048.1	129	1500	+	LOC104885261	U-box domain-containing protein 9	-	-	-	-
gene-LOC104887707	1083	5	0.27	4	0.25	17	0.99	77	4.8	71	4.27	31	1.86	31.6746	2.31941	0.60513	3.8329	0.00012664	0.0014844	Ups	NC_025813.2	39094415	39098244	-	LOC104887707	hypothetical protein	-	-	-	-
gene-LOC104900127	1828	16110	523.54	11423	423.81	16757	578.14	5166	190.89	7036	250.46	8563	305.08	10988.9	-1.2044	0.314297	-3.83206	0.000127076	0.00148842	Down	NC_025818.2	41566277	41569868	-	LOC104900127	putative E3 ubiquitin-protein ligase XBAT31	-	-	GO:0008270:zinc ion binding;GO:0016874:ligase activity;	-
gene-LOC104906264	2805	66	1.4	60	1.45	77	1.73	222	5.35	137	3.18	134	3.11	110.505	1.05261	0.27494	3.8285	0.000128928	0.00150732	Ups	NC_025813.2	3890545	3895687	+	LOC104906264	chloroplastic group IIA intron splicing facilitator CRS1%2C chloroplastic	-	-	-	-
gene-LOC104905608	2422	8085	198.31	7451	208.64	5717	148.87	554	15.45	2359	63.38	2139	57.52	4598.91	-2.02761	0.529623	-3.82841	0.000128974	0.00150732	Down	NW_017567328.1	155171	157592	-	LOC104905608	protein LYK5	-	-	-	-
gene-LOC104889381	1425	900	37.52	824	39.22	616	27.26	193	9.15	47	2.15	311	14.21	502.14	-2.08319	0.54438	-3.82672	0.000129862	0.00151584	Down	NC_025814.2	21322583	21324007	+	LOC104889381	zeatin O-xylosyltransferase	-	-	-	K13495
gene-LOC104905239	1661	48	1.72	75	3.06	42	1.59	136	5.53	336	13.16	278	10.9	149.369	1.86082	0.486363	3.82598	0.000130254	0.00151782	Ups	NW_017567326.1	924182	931310	-	LOC104905239	metacaspase-1	-	-	-	-
gene-LOC104890995	1381	4	0.17	18	0.88	7	0.32	42	2.05	374	17.62	53	2.5	81.2676	2.98014	0.779008	3.82556	0.000130474	0.00151927	Ups	NC_025815.2	14515905	14524238	+	LOC104890995	purple acid phosphatase 3	-	-	GO:0003993:acid phosphatase activity;	K14379
gene-LOC104890865	2172	2034	55.63	4146	129.46	3536	102.68	562	17.48	1185	35.5	1315	39.43	2228.87	-1.72624	0.451442	-3.82384	0.00013139	0.00152882	Down	NC_025815.2	12111615	12114125	-	LOC104890865	heavy metal-associated isoprenylated plant protein 32-like	-	-	-	-
gene-LOC104904004	2013	472	13.93	341	11.49	269	8.43	806	27.05	1269	41.02	1013	32.77	677.003	1.2951	0.338986	3.82049	0.000133185	0.00154815	Ups	NC_025820.2	35007122	35019312	-	LOC104904004	endoplasmic reticulum-Golgi intermediate compartment protein 3	-	-	-	-
gene-LOC104895657	2777	93	1.99	129	3.15	42	0.95	396	9.63	412	9.65	308	7.22	220.827	1.72802	0.452315	3.82038	0.000133246	0.00154815	Ups	NC_025817.2	9245043	9249934	+	LOC104895657	probable pectin methyltransferase QUA2%2C transcript variant X1	-	-	-	-
gene-LOC104903650	2976	349	6.97	310	7.06	630	13.35	253	5.74	81	1.77	149	3.26	294.947	-1.54152	0.40361	-3.81932	0.000133818	0.00155366	Down	NC_025820.2	27594959	27602452	-	LOC104903650	hypothetical protein	-	-	-	-
gene-LOC104890119	1156	18	0.93	26	1.53	67	3.66	164	9.58	368	20.71	120	6.76	121.611	2.18347	0.571889	3.81799	0.000134544	0.0015598	Ups	NC_025815.2	3153839	3157357	-	LOC104890119	blue copper protein	-	-	-	-
gene-LOC104897545	1055	115	6.48	81	5.21	181	10.82	295	18.89	350	21.59	332	20.49	217.264	1.19495	0.31309	3.81663	0.000135287	0.00156728	Ups	NC_025817.2	54490115	54493117	+	LOC104897545	uncharacterized LOC104897545	-	-	-	-
gene-LOC104898899	1197	8618	427.71	17281	979.13	5147	271.19	173	9.76	809	43.98	2445	133.03	6300.91	-2.76302	0.724427	-3.81407	0.000136696	0.00158245	Down	NC_025818.2	14020151	14021434	-	LOC104898899	ethylene-responsive transcription factor ERF073	-	-	-	K09286
gene-LOC104903943	6960	269	2.3	268	2.61	436	3.95	1283	12.45	828	7.74	545	5.1	570.527	1.20861	0.317028	3.81232	0.000137667	0.00159254	Ups	NC_025820.2	34124806	34133382	-	LOC104903943	uncharacterized LOC104903943%2C transcript variant X1	-	-	-	-
gene-LOC104889851	845	165	11.6	112	8.99	107	7.99	503	40.21	323	24.87	243	18.73	229.53	1.22206	0.320575	3.81208	0.000137802	0.00159294	Ups	NC_025812.2	661801	664221	-	LOC104889851	hypothetical protein%2C transcript variant X1	-	-	-	-
gene-LOC104908800	1305	733	33.37	491	25.52	1047	50.6	4798	248.35	1335	66.57	2248	112.19	1636.67	1.58648	0.416285	3.81104	0.000138383	0.00159849	Ups	NW_017567468.1	461698	475178	+	LOC104908800	putative ER lumen protein-retaining receptor C28H8.4	-	-	-	K10949
gene-LOC104892644	1939	306	9.38	406	14.2	179	5.82	1145	39.89	2349	78.83	749	25.16	827.505	1.88993	0.495959	3.81066	0.000138595	0.00159928	Ups	NC_025816.2	9002760	9005345	-	LOC104892644	glucan endo-1%2C3-beta-glucosidase 11	-	-	-	-
gene-LOC104889056	1570	118	4.46	96	4.15	11	0.44	831	35.75	420	17.41	546	22.65	313.532	2.39044	0.627321	3.81056	0.000138653	0.00159928	Ups	NC_025814.2	15583135	15587111	-	LOC104889056	polygalacturonase-like	-	-	-	K01184
gene-LOC104900888	1819	160	5.23	110	4.1	134	4.65	371	13.78	228	8.16	358	12.82	217.838	1.03309	0.271179	3.80961	0.000139184	0.00160425	Ups	NC_025819.2	6212194	6214601	+	LOC104900888	F-box protein CPR30%2C transcript variant X1	-	-	-	-
gene-LOC104899452	1983	23	0.69	5	0.17	5	0.16	420	14.31	72	2.36	32	1.05	80.3124	2.9197	0.768081	3.8013	0.000143941	0.00165309	Ups	NC_025818.2	30739932	30747812	+	LOC104899452	probable pectate lyase 8	-	-	-	K01728
gene-LOC104905934	820	2	0.14	3	0.25	1	0.08	30	2.47	13	1.03	20	1.59	10.6288	2.63026	0.692113	3.80034	0.000144498	0.00165709	Ups	NC_025813.2	3495298	3497077	-	LOC104905934	IST1 homolog	-	-	-	K19476
gene-LOC104900190	3327	3361	60.01	3445	70.23	2403	45.55	634	12.87	1184	23.16	1495	29.26	2173.51	-1.56312	0.411336	-3.8001	0.000144635	0.00165747	Down	NC_025818.2	42304797	42308494	+	LOC104900190	receptor-like protein kinase HERK 1	-	-	-	K04730
gene-LOC104899755	1822	263	8.58	387	14.41	604	20.91	89	3.3	143	5.11	191	6.83	286.047	-1.61865	0.42597	-3.79991	0.000144747	0.00165755	Down	NC_025818.2	36729593	36731414	-	LOC104899755	lysine-rich arabinogalactan protein 19	-	-	-	-
gene-LOC104898566	2783	5	0.11	0	0	6	0.14	73	1.77	56	1.31	15	0.35	23.4723	2.84016	0.747557	3.79925	0.000145132	0.00166077	Ups	NC_025818.2	6671813	6695631	-	LOC104898566	ent-copalyl diphosphate synthase%2C chloroplastic%2C transcript variant X1	GO:0009685:gibberellin metabolic process;GO:0016102:diterpenoid biosynthetic process;	GO:0009536:plastid;	GO:0046872:metal ion binding;GO:0016829:lyase activity;	K04120
gene-LOC104907969	1068	12	0.67	5	0.32	7	0.41	0	0	0	0	0	0	4.17093	-3.46045	0.910923	-3.79883	0.000145379	0.00166153	Down	NW_017567419.1	515981	517048	-	LOC104907969	uncharacterized LOC104907969	-	-	-	-
gene-LOC104905385	1767	410	13.78	620	23.8	189	6.75	150	5.73	100	3.68	136	5.01	283.265	-1.78984	0.471162	-3.79878	0.000145408	0.00166153	Down	NW_017567326.1	2901840	2910043	+	LOC104905385	probable tRNA N6-adenosine threonylcarbamoyltransferase%2C mitochondrial%2C transcript variant X2	GO:0070526:threonylcarbamoyladenosine biosynthetic process;	-	GO:0004222:metalloendopeptidase activity;	K01409
gene-LOC104897542	594	6	0.6	2	0.23	11	1.17	24	2.73	92	10.08	51	5.59	29.9635	2.58036	0.679294	3.7986	0.000145518	0.0016616	Ups	NC_025817.2	54430518	54431111	-	LOC104897542	hypothetical protein	-	-	-	-
gene-LOC104900247	2754	7202	155.35	12464	306.94	7014	160.63	636	15.6	1757	41.51	3222	76.19	5745.33	-2.1744	0.572703	-3.79673	0.000146618	0.00167296	Down	NC_025818.2	42810478	42815052	+	LOC104900247	probable inactive receptor-like protein kinase At3g56050	-	-	-	-
gene-LOC104897338	1023	2	0.12	1	0.07	0	0	104	6.87	3	0.19	30	1.91	20.2021	3.34085	0.879987	3.79647	0.000146769	0.00167348	Ups	NC_025817.2	50056218	50057240	-	LOC104897338	cytosolic sulfotransferase 5	-	-	-	-
gene-LOC104896100	3162	299	5.62	231	4.95	549	10.95	197	4.21	170	3.5	133	2.74	261.979	-1.23371	0.325174	-3.79398	0.00014825	0.00168795	Down	NC_025817.2	17572030	17590452	+	LOC104896100	hypothetical protein%2C transcript variant X1	-	-	-	-
gene-LOC104908690	2781	309	6.6	218	5.32	249	5.65	251	6.1	1590	37.2	6968	163.18	1576.8	2.77809	0.73234	3.79344	0.000148573	0.00169042	Ups	NW_017567467.1	220575	231309	-	LOC104908690	beta-amyrin synthase	GO:0019745:pentacyclic triterpenoid biosynthetic process;	-	GO:0042300:beta-amyrin synthase activity;	K15813
gene-LOC104889874	1014	692	40.54	555	37.12	534	33.21	2914	194.12	1102	70.72	1323	84.97	1111.89	1.29723	0.34219	3.79097	0.000150062	0.00170613	Ups	NC_025815.2	429005	432100	-	LOC104889874	hypothetical protein	-	-	-	-
gene-LOC104904885	1249	332	15.79	276	14.99	479	24.19	1563	84.53	1399	72.89	545	28.42	721.887	1.437	0.379156	3.78999	0.000150653	0.00171163	Ups	NC_025820.2	43968530	43971095	+	LOC104904885	stromal cell-derived factor 2-like protein	-	-	-	-
gene-LOC104897377	1586	158	5.92	46	1.97	135	5.37	417	17.76	295	12.1	832	34.16	300.101	1.90763	0.503422	3.78932	0.000151058	0.00171501	Ups	NC_025817.2	51918517	51921898	-	LOC104897377	hypothetical protein%2C transcript variant X3	-	-	-	-
gene-LOC104896576	1611	38	1.4	46	1.94	5	0.2	97	4.07	860	34.74	241	9.74	210.569	2.85342	0.753551	3.78663	0.000152706	0.00173001	Ups	NC_025817.2	28810470	28816302	-	LOC104896576	uncharacterized LOC104896576	-	-	-	-
gene-LOC104894770	1433	20	0.83	0	0	1	0.04	75	3.54	431	19.57	108	4.91	102.37	3.27723	0.865839	3.78503	0.00015369	0.00173992	Ups	NC_025816.2	51656826	51662549	+	LOC104894770	hypothetical protein	-	-	-	-
gene-LOC104898038	4020	3666	54.18	3789	63.92	5020	78.76	2874	48.29	1476	23.89	2492	40.37	3232.59	-1.04217	0.275372	-3.78458	0.000153971	0.00174186	Down	NC_025817.2	60719713	60739549	+	LOC104898038	importin-4%2C transcript variant X1	GO:0006886:intracellular protein transport;	GO:0005643:nuclear pore;	GO:0008565:protein transporter activity;	-
gene-LOC104906239	1103	1	0.05	0	0	3	0.17	34	2.08	7	0.41	39	2.3	12.8658	3.07149	0.811732	3.78387	0.000154409	0.00174558	Ups	NC_025813.2	3848368	3850915	-	LOC104906239	hypothetical protein isoform B%2C transcript variant X2	-	-	-	-
gene-LOC104895140	1404	678	28.69	601	29.03	663	29.78	171	8.23	231	10.71	389	18.04	467.317	-1.39366	0.368361	-3.7834	0.000154699	0.00174581	Down	NC_025817.2	3550404	3557724	-	LOC104895140	hypothetical protein isoform B%2C transcript variant X2	-	-	-	-
gene-LOC104883950	1174	2	0.1	0	0	1	0.05	27	1.55	35	1.94	6	0.33	10.9321	3.11501	0.823342	3.78337	0.00015472	0.00174581	Ups	NW_017567560.1	216485	229457	+	LOC104883950	probable caffeoyl-CoA O-methyltransferase At4g26220%2C transcript variant X1	-	-	-	-
gene-LOC104900135	1735	206	7.05	329	12.86	503	18.28	23	0.9	116	4.35	78	2.93	216.5	-2.14202	0.566176	-3.78331	0.000154759	0.00174581	Down	NC_025818.2	41678294	41680028	-	LOC104900135	uncharacterized LOC104900135	-	-	-	-
gene-LOC104894360	1799	1811	59.8	1399	52.74	3389	118.81	1376	51.66	839	30.35	952	34.46	1614.76	-1.19517	0.316182	-3.78	0.000156829	0.00176666	Down	NC_025816.2	47731579	47733377	-	LOC104894360	elongation factor Tu%2C chloroplastic	-	-	-	K02358
gene-LOC104889867	1563	312	11.86	154	6.68	211	8.51	927	40.06	488	20.32	478	19.92	403.479	1.23752	0.327419	3.77961	0.000157072	0.00176689	Ups	NC_025815.2	367546	370249	+	LOC104889867	hypothetical protein isoform B	-	-	-	-
gene-LOC104899357	2647	219	4.91	215	5.51	319	7.6	586	14.95	730	17.95	453	11.15	406.011	1.0389	0.274916	3.77897	0.000157479	0.00176917	Ups	NC_025812.2	30060931	30077258	-	LOC104899357	hypothetical protein	-	-	-	K01113
gene-LOC104894996	1225	48	2.33	10	0.55	9	0.46	101	5.57	240	12.75	159	8.45	91.0099	2.40695	0.636952	3.77886	0.00015755	0.00176917	Ups	NC_025817.2	2062884	2064555	-	LOC104894996	transcription factor RAX3	-	-	-	K09422
gene-LOC104890610	1827	32	1.04	42	1.56	64	2.21	19	0.7	7	0.25	4	0.14	28.5168	-2.18052	0.577046	-3.77876	0.000157608	0.00176917	Down	NC_025815.2	8544398	8546585	-	LOC104890610	transcription factor MYB86	-	-	-	K09422
gene-LOC104902718	1767	1603	53.89	872	33.47	2856	101.94	1012	38.69	522	19.22	497	18.32	1212.01	-1.49513	0.395756	-3.7779	0.000158155	0.00177406	Down	NC_025820.2	2982743	2987739	+	LOC104902718	4-hydroxyphenylpyruvate dioxygenase	GO:1901606:alpha-amino acid catabolic process;GO:0009074:aromatic amino acid family catabolic process;	-	GO:0016702:oxidoreductase activity, acting on single donors with incorporation of molecular oxygen, incorporation of two atoms of oxygen;	K00457
gene-LOC104897654	2025	1262	37.02	1911	64	1673	52.11	351	11.71	325	10.44	883	28.4	1111.51	-1.7028	0.450833	-3.77701	0.00015872	0.00177788	Down	NC_025817.2	56114641	56120840	+	LOC104897654	putative serine/threonine-protein kinase%2C transcript variant X2	-	-	-	-
gene-LOC104883658	2811	459	9.7	465	11.22	443	9.94	790	18.98	2219	51.37	1825	42.28	1014.66	1.58697	0.420338	3.77545	0.000159717	0.00178654	Ups	NW_017567540.1	420435	430072	+	LOC104883658	protein REDUCED WALL ACETYLATION 3-like	-	-	-	-
gene-LOC104894485	1810	6	0.2	8	0.3	3	0.1	17	0.63	89	3.2	66	2.37	30.8896	2.64527	0.701178	3.77261	0.000161551	0.00180325	Ups	NC_025816.2	48683420	48686785	-	LOC104894485	cytochrome b561 and DOMON domain-containing protein At3g07570	-	-	-	-
gene-LOC104903949	2037	5	0.15	5	0.17	5	0.15	52	1.72	16	0.51	36	1.15	18.316	2.27283	0.602493	3.77238	0.000161699	0.00180364	Ups	NC_025820.2	34261774	34268391	+	LOC104903949	auxin transporter-like protein 2	-	GO:0016021:integral component of membrane;	-	K13946
gene-LOC104905961	1363	40	1.74	43	2.14	69	3.19	202	10.01	168	8.02	99	4.73	97.9895	1.37754	0.36532	3.77078	0.00016274	0.00181397	Ups	NW_017567345.1	222026	229644	-	LOC104905961	hypothetical protein	-	-	-	-
gene-LOC104897184	3042	24	0.47	33	0.74	34	0.7	77	1.71	118	2.52	183	3.92	76.1267	1.7712	0.469887	3.76941	0.000163636	0.00182141	Ups	NC_025817.2	46312946	46321594	+	LOC104897184	uncharacterized LOC104897184	-	-	GO:0016787:hydrolase activity;	-
gene-LOC104892852	1420	54	2.26	40	1.91	56	2.49	160	7.61	119	5.45	96	4.4	83.4098	1.10004	0.292376	3.7624	0.000168289	0.00186923	Ups	NC_025816.2	11625686	11630489	+	LOC104892852	YTH domain-containing protein 1	-	-	-	-
gene-LOC104883993	5565	4408	47.06	4139	50.44	5040	57.12	3386	41.1	1453	16.99	2395	28.03	3482.76	-1.09611	0.291345	-3.76223	0.000168403	0.00186923	Down	NW_017567563.1	117972	143700	+	LOC104883993	DNA-directed RNA polymerase I subunit 1	-	-	-	K02999
gene-LOC104900182	1416	84	3.52	77	3.69	35	1.56	278	13.26	148	6.8	1377	63.33	323.979	2.56675	0.682654	3.75995	0.000169945	0.00188504	Ups	NC_025818.2	42180574	42184015	-	LOC104900182	hypothetical protein	-	-	-	-
gene-LOC104883973	1454	14	0.57	7	0.33	7	0.3	49	2.28	117	5.24	32	1.43	36.0909	2.33582	0.621333	3.75937	0.000170339	0.00188692	Ups	NW_017567561.1	376686	380468	-	LOC104883973	protein LURP-one-related 6	-	-	-	-
gene-LOC104905779	3997	1155	17.17	861	14.61	549	8.66	2696	45.56	1923	31.31	3026	49.31	1639.27	1.32241	0.351778	3.75921	0.00017045	0.00188692	Ups	NW_017567338.1	526429	534506	-	LOC104905779	auxin response factor 5	-	-	-	K14486
gene-LOC104894874	1821	665	21.69	680	25.33	587	20.33	460	17.06	209	7.47	348	12.45	497.856	-1.12179	0.299085	-3.75074	0.000176311	0.00194886	Down	NC_025817.2	231758	235427	-	LOC104894874	tRNA-dihydrouridine(16/17) synthase [NAD(P)(+)]-like%2C transcript variant X2	-	-	-	K05542
gene-LOC104908192	2860	7217	149.91	9805	232.51	6330	139.59	216	5.1	701	15.95	2457	55.95	4751.68	-2.50966	0.669314	-3.7496	0.000177117	0.00195641	Down	NW_017567432.1	9496	14166	+	LOC104908192	auxin response factor 9	-	-	-	K14486
gene-LOC104884255	1501	2	0.08	0	0	6	0.25	35	1.58	47	2.04	16	0.69	16.4436	2.79416	0.745534	3.74785	0.000178353	0.00196597	Ups	NW_017567581.1	265895	280602	-	LOC104884255	alcohol dehydrogenase-like 7	GO:0055114:oxidation-reduction process;	-	GO:0000166:nucleotide binding;GO:0008270:zinc ion binding;GO:0051903:S-(hydroxymethyl)glutathione dehydrogenase activity;	K00121
gene-LOC104906274	2946	123	2.48	125	2.88	179	3.83	458	10.5	235	5.19	357	7.89	234.618	1.07401	0.286714	3.74593	0.000179728	0.00197975	Ups	NW_017567354.1	173072	177026	-	LOC104906274	probable inactive leucine-rich repeat receptor-like protein kinase At3g03770	GO:0016310:phosphorylation;	-	GO:0016301:kinase activity;	-
gene-LOC104901445	1879	4102	129.69	7734	279.15	9180	308.13	4082	146.74	2614	90.53	1772	61.42	4994.65	-1.46947	0.392432	-3.74451	0.000180749	0.00198823	Down	NC_025819.2	23570064	23577720	+	LOC104901445	hypothetical protein	-	-	-	-
gene-LOC104907740	1936	2967	91.04	2719	95.25	2304	75.06	1921	67.02	995	33.44	1532	51.54	2096.85	-1.04132	0.278149	-3.74376	0.000181289	0.0019928	Down	NW_017567403.1	340277	347986	-	LOC104907740	nuclear/nucleolar GTPase 2	-	-	-	K14537
gene-LOC104908698	2325	38	0.97	18	0.53	3	0.08	137	3.98	218	6.1	130	3.64	86.4818	2.45166	0.654921	3.74345	0.000181511	0.00199387	Ups	NW_017567467.1	453921	460327	-	LOC104908698	organic cation/carnitine transporter 7	GO:0006810:transport;	GO:0016020:membrane;	GO:0005215:transporter activity;	-
gene-LOC104897480	1109	46	2.46	20	1.22	11	0.63	51	3.11	126	7.39	973	57.14	201.19	2.93823	0.784953	3.74319	0.0001817	0.00199441	Ups	NC_025817.2	53385701	53390451	-	LOC104897480	protein TIFY 9	-	-	-	K13464
gene-LOC104895697	1007	158	9.32	198	13.34	169	10.58	892	59.83	591	38.19	288	18.63	360.078	1.44617	0.38639	3.74277	0.000182006	0.00199517	Ups	NC_025817.2	9769120	9770239	-	LOC104895697	hypothetical protein	-	-	-	-
gene-LOC104886711	1099	318	17.19	315	19.44	198	11.36	715	43.95	689	40.8	699	41.42	474.801	1.10353	0.295245	3.73768	0.00018573	0.00203459	Ups	NC_025813.2	15935734	15940956	-	LOC104886711	AIG2-like protein D	-	-	-	-
gene-LOC104909051	2621	148	3.35	172	4.45	173	4.16	318	8.2	676	16.78	518	12.87	327.002	1.39776	0.374048	3.73686	0.000186332	0.00203978	Ups	NW_017567487.1	585959	603976	-	LOC104909051	diacylglycerol O-acyltransferase 1	GO:0019432:triglyceride biosynthetic process;	GO:0005789:endoplasmic reticulum membrane;GO:0016021:integral component of membrane;	GO:0004144:diacylglycerol O-acyltransferase activity;	K11155
gene-LOC104896432	1360	366	15.99	570	28.42	383	17.76	129	6.41	128	6.12	242	11.59	316.053	-1.52205	0.407339	-3.73657	0.000186546	0.00204071	Down	NC_025817.2	24476329	24477688	-	LOC104896432	hypothetical protein	-	-	-	-
gene-LOC104892407	767	8725	675.78	14005	1238.37	11297	928.93	366	32.23	2284	193.77	3154	267.81	7038.4	-2.35212	0.630155	-3.7326	0.000189511	0.00206605	Down	NC_025816.2	5178825	5179591	-	LOC104892407	zinc finger A20 and AN1 domain-containing stress-associated protein 7-like	-	-	-	-
gene-LOC104889865	1736	7	0.24	7	0.27	2	0.07	167	6.5	43	1.61	16	0.6	35.4659	2.7992	0.750029	3.73212	0.000189876	0.00206861	Ups	NC_025815.2	356596	358331	-	LOC104889865	probable polyamine transporter At3g13620	GO:0003333:amino acid transmembrane transport;	GO:0016021:integral component of membrane;	GO:0015171:amino acid transmembrane transporter activity;	-
gene-LOC104892913	1227	193	9.34	147	8.13	195	10.02	102	5.62	40	2.12	90	4.78	128.898	-1.35089	0.362162	-3.73007	0.000191429	0.00208405	Down	NC_025816.2	12885209	12886435	-	LOC104892913	abscisic acid receptor PYR1	-	-	-	K14496
gene-LOC104906695	1641	146	5.29	129	5.33	95	3.65	453	18.65	234	9.28	337	13.37	221.733	1.207	0.323602	3.7299	0.000191555	0.00208405	Ups	NC_025813.2	4407550	4414844	-	LOC104906695	pyridoxal kinase%2C transcript variant X1	GO:0009443:pyridoxal 5'-phosphate salvage;GO:0016310:phosphorylation;	-	GO:0008478:pyridoxal kinase activity;	K00868
gene-LOC104908201	3547	491	8.22	387	7.4	861	15.31	1707	32.51	1594	29.24	1063	19.52	969.346	1.13218	0.303745	3.7274	0.000193466	0.0021034	Ups	NW_017567432.1	104168	109873	+	LOC104908201	protein NLP7	-	-	-	-
gene-LOC104904308	2569	1085	25.09	1072	28.3	1308	32.11	788	20.72	391	9.9	733	18.58	901.519	-1.03437	0.277598	-3.72614	0.000194433	0.00211102	Down	NC_025820.2	37437805	37446581	+	LOC104904308	SUMO-activating enzyme subunit 2%2C transcript variant X2	-	-	-	K10685
gene-LOC104902067	2324	1229	31.42	848	24.75	1752	47.55	505	14.68	590	16.52	762	21.35	951.445	-1.1495	0.308541	-3.72558	0.000194863	0.00211383	Down	NC_025819.2	33944187	33949693	-	LOC104902067	mediator of RNA polymerase II transcription subunit 17	-	-	-	K15133
gene-LOC104886991	853	332	23.12	270	21.47	277	20.48	5	0.4	4	0.31	71	5.42	168.013	-2.84106	0.762967	-3.7237	0.000196328	0.00212724	Down	NC_025813.2	21706897	21709530	-	LOC104886991	WAT1-related protein At2g39510	-	-	-	-
gene-LOC104888162	2713	3	0.07	2	0.05	4	0.09	38	0.95	11	0.26	32	0.77	13.8208	2.51434	0.675347	3.72304	0.000196842	0.00213136	Ups	NC_025812.2	5890413	5903744	+	LOC104888162	probable rhamnogalacturonate lyase B%2C transcript variant X2	-	-	-	K18195
gene-LOC104908853	1418	36	1.51	23	1.1	52	2.31	269	12.81	381	17.48	55	2.53	127.511	2.22425	0.597823	3.72058	0.000198766	0.00214781	Ups	NW_017567469.1	711914	718077	+	LOC104908853	ras-related protein RABC2a	-	-	-	K07910
gene-LOC104897591	644	170	15.68	37	3.9	73	7.15	17	1.78	0	0	9	0.91	51.9542	-2.8701	0.771637	-3.71949	0.000199625	0.00215562	Down	NC_025817.2	55171084	55173012	-	LOC104897591	defensin-like protein AX1	-	-	-	-
gene-LOC104897535	1391	298	12.73	186	9.07	177	8.03	517	25.11	2668	124.81	658	30.81	733.43	2.15584	0.57972	3.71876	0.0002002	0.00216037	Ups	NC_025817.2	54246771	54251107	+	LOC104897535	hypothetical protein	-	-	-	K07025
gene-LOC104904459	2000	603	17.91	476	16.14	1220	38.47	433	14.62	282	9.18	344	11.2	555.813	-1.23965	0.33338	-3.71844	0.000200455	0.00216165	Down	NC_025820.2	38953826	38958099	-	LOC104904459	serine/threonine-protein kinase SRK2E%2C transcript variant X2	-	-	-	K14498
gene-LOC104892166	728	39	3.18	18	1.68	0	0	235	21.8	390	34.86	221	19.77	142.787	2.88973	0.777543	3.71649	0.000202006	0.0021769	Ups	NC_025816.2	1676318	1678339	+	LOC104892166	hypothetical protein	-	-	-	-
gene-LOC104888683	848	540	37.83	548	43.83	398	29.6	204	16.25	163	12.51	305	23.42	370.19	-1.29377	0.348161	-3.71602	0.000202382	0.00217948	Down	NC_025814.2	8878491	8883023	+	LOC104888683	hypothetical protein	-	-	-	-
gene-LOC104888465	836	40	2.84	15	1.22	8	0.6	98	7.92	266	20.7	95	7.4	83.819	2.35995	0.635193	3.71532	0.000202944	0.00218405	Ups	NC_025814.2	6753824	6754659	+	LOC104888465	calmodulin	-	-	-	K02183
gene-LOC104898149	2784	201	4.29	258	6.29	270	6.12	1071	25.99	629	14.7	412	9.64	446.715	1.25748	0.338517	3.71469	0.000203455	0.00218807	Ups	NC_025818.2	437718	446550	+	LOC104898149	vacuolar-sorting receptor 1	-	-	GO:0005509:calcium ion binding;	-
gene-LOC104901922	1370	45	1.95	30	1.49	21	0.97	125	6.16	178	8.45	84	3.99	77.187	1.7076	0.459756	3.71415	0.000203888	0.00219124	Ups	NC_025819.2	31734317	31739290	-	LOC104901922	hypothetical protein isoform B%2C transcript variant X1	-	-	-	-
gene-LOC104899091	1645	35	1.26	15	0.62	67	2.57	316	12.98	453	17.92	67	2.65	148.382	2.35503	0.634255	3.71307	0.000204763	0.00219904	Ups	NC_025818.2	21124828	21130770	-	LOC104899091	caffeoylshikimate esterase%2C transcript variant X2	-	-	-	-
gene-LOC104886901	1973	178	5.36	101	3.47	93	2.97	292	10	433	14.28	389	12.84	240.484	1.36284	0.367154	3.7119	0.00020571	0.00220338	Ups	NC_025813.2	19407772	19412388	-	LOC104886901	probable protein phosphatase 2C 38%2C transcript variant X1	-	-	-	K01102
gene-LOC104898391	1400	246	10.44	117	5.67	41	1.85	597	28.8	507	23.57	1627	75.69	504.314	2.27989	0.614308	3.71132	0.000206181	0.00220694	Ups	NC_025818.2	4266115	4274240	+	LOC104898391	GDSL esterase/lipase At5g03610	-	-	GO:0016787:hydrolase activity;	-
gene-LOC104904031	2472	155	3.72	170	4.66	114	2.91	412	11.26	373	9.82	307	8.09	246.771	1.0728	0.289079	3.71108	0.000206374	0.00220753	Ups	NC_025820.2	35306816	35319058	+	LOC104904031	outer envelope protein 64%2C mitochondrial	-	-	-	-
gene-LOC104888938	4480	1189	15.77	822	12.44	769	10.83	1848	27.86	3046	44.24	2537	36.88	1660.56	1.21598	0.327701	3.71064	0.000206733	0.00220987	Ups	NC_025812.2	6894548	6900502	+	LOC104888938	coatomer subunit alpha-2-like	GO:0016192:vesicle-mediated transport;GO:0006886:intracellular protein transport;	GO:0005886:plasma membrane;GO:0030126:COPI vesicle coat;	GO:0005198:structural molecule activity;	K05236
gene-LOC104906461	2756	104	2.24	34	0.84	7	0.16	372	9.12	620	14.64	277	6.55	223.937	2.50761	0.675939	3.70983	0.000207402	0.00221554	Ups	NW_017567365.1	1114975	1119860	-	LOC104906461	ankyrin-3%2C transcript variant X1	-	-	-	-
gene-LOC104885315	1944	5759	175.99	5447	190.03	5731	185.93	2123	73.77	2251	75.35	3721	124.66	4261.27	-1.19654	0.322636	-3.70862	0.000208388	0.00222458	Down	NW_017568159.1	2289	6710	-	LOC104885315	polyadenylate-binding protein RBP47	-	-	-	-
gene-LOC104907673	3614	21	0.35	32	0.6	60	1.05	151	2.82	184	3.31	100	1.8	86.9149	1.67144	0.450893	3.70695	0.000209767	0.00223777	Ups	NC_025813.2	5989059	6001627	+	LOC104907673	putative disease resistance protein RGA4%2C transcript variant X3	-	-	-	-
gene-LOC104906756	3776	158	2.49	131	2.35	91	1.52	488	8.73	245	4.22	747	12.88	297.518	1.65962	0.447875	3.70554	0.000210939	0.00224728	Ups	NC_025812.2	2918796	2924212	-	LOC104906756	calcium-transporting ATPase%2C endoplasmic reticulum-type	GO:0006812:cation transport;	GO:0016021:integral component of membrane;	GO:0046872:metal ion binding;GO:0005524:ATP binding;GO:0019829:cation-transporting ATPase activity;	K01537
gene-LOC104882908	1814	18	0.59	39	1.46	6	0.21	2	0.07	1	0.04	2	0.07	12.5777	-2.95968	0.798874	-3.70481	0.000211548	0.00225226	Down	NW_017567490.1	665103	675878	-	LOC104882908	probable WRKY transcription factor 14	-	-	-	K13425
gene-LOC104904054	1309	1	0.05	0	0	1	0.05	13	0.67	9	0.45	18	0.9	6.54718	3.00484	0.811395	3.70331	0.000212808	0.00226416	Ups	NC_025820.2	35741889	35744169	+	LOC104904054	uncharacterized LOC104904054	-	-	-	-
gene-LOC104891040	2002	2	0.06	5	0.17	9	0.28	101	3.41	42	1.37	17	0.55	26.3003	2.57559	0.695807	3.70159	0.000214252	0.00227536	Ups	NC_025815.2	15813601	15818868	-	LOC104891040	receptor-like cytosolic serine/threonine-protein kinase RBK2%2C transcript variant X1	-	-	-	-
gene-LOC104903695	1701	145	5.06	161	6.42	120	4.45	543	21.56	298	11.4	298	11.41	248.371	1.14905	0.31065	3.69887	0.000216562	0.0022949	Ups	NC_025820.2	29000387	29004717	+	LOC104903695	IAA-amino acid hydrolase ILR1-like 4	-	-	-	K14664
gene-LOC104897741	2323	935	23.91	392	11.44	833	22.62	3135	91.16	1583	44.34	1536	43.06	1313.18	1.29391	0.349899	3.69795	0.000217349	0.00230017	Ups	NC_025817.2	56523541	56527413	+	LOC104897741	protein AUXIN SIGNALING F-BOX 2	-	-	-	K14485
gene-LOC104888547	4705	158	1.99	181	2.61	335	4.49	971	13.94	1284	17.76	375	5.19	522.236	1.68463	0.455723	3.6966	0.000218503	0.00231085	Ups	NC_025814.2	7892977	7922880	+	LOC104888547	tripeptidyl-peptidase 2	-	-	-	K01280
gene-LOC104892475	1607	8190	302.76	7492	316.19	4998	196.15	734	30.85	1505	60.94	3057	123.89	4544.94	-1.94308	0.525702	-3.69615	0.00021889	0.0023134	Down	NC_025816.2	6400978	6405480	+	LOC104892475	metacaspase-1	-	-	-	-
gene-LOC104896634	1654	283	10.16	284	11.65	254	9.69	542	22.13	812	31.95	624	24.57	455.814	1.06419	0.288051	3.69446	0.000220353	0.00232731	Ups	NC_025817.2	30479134	30487324	+	LOC104896634	protein DETOXIFICATION 14	-	-	-	K03327
gene-LOC104888795	3045	4	0.08	0	0	0	0	134	2.97	11	0.24	21	0.45	24.2865	3.2689	0.884961	3.69383	0.000220901	0.00233155	Ups	NC_025814.2	11359969	11363013	-	LOC104888795	LRR receptor-like serine/threonine-protein kinase FLS2	-	-	-	-
gene-LOC104905661	2075	129	3.69	61	1.99	118	3.59	243	7.91	287	9	528	16.57	220.309	1.56436	0.423744	3.69175	0.000222714	0.00234602	Ups	NW_017567329.1	1312687	1324795	+	LOC104905661	carboxypeptidase A6%2C transcript variant X2	GO:0006508:proteolysis;	-	GO:0004181:metallocarboxypeptidase activity;GO:0008270:zinc ion binding;	-
gene-LOC104907564	5413	120	1.32	108	1.35	150	1.75	327	4.08	383	4.6	215	2.59	209.096	1.08505	0.294223	3.68786	0.000226148	0.00237433	Ups	NW_017567395.1	20347	45200	-	LOC104907564	myosin-11-like%2C transcript variant X2	-	-	-	K10357
gene-LOC104905095	2308	7742	199.27	7421	218.07	5593	152.84	1237	36.2	1966	55.43	3584	101.13	4780.85	-1.66788	0.452462	-3.68623	0.000227599	0.00238634	Down	NW_017567325.1	20256	23702	+	LOC104905095	glutamyl-tRNA reductase 1%2C chloroplastic%2C transcript variant X2	GO:0006979:response to oxidative stress;GO:0006782:protoporphyrinogen IX biosynthetic process;GO:0015995:chlorophyll biosynthetic process;GO:0009416:response to light stimulus;GO:0055114:oxidation-reduction process;	-	GO:0050661:NADP binding;GO:0008883:glutamyl-tRNA reductase activity;	K02492
gene-LOC104908775	1350	122	5.37	228	11.45	120	5.61	66	3.3	37	1.78	64	3.09	111.172	-1.63557	0.443716	-3.68607	0.000227742	0.00238634	Down	NW_017567468.1	59511	66790	+	LOC104908775	quinone-oxidoreductase homolog%2C chloroplastic	GO:0055114:oxidation-reduction process;	GO:0009706:chloroplast inner membrane;	GO:0016491:oxidoreductase activity;GO:0008270:zinc ion binding;GO:0000166:nucleotide binding;	-
gene-LOC104883058	2261	250	6.57	204	6.12	212	5.91	418	12.49	560	16.12	687	19.79	379.489	1.12738	0.306012	3.68411	0.000229505	0.00240323	Ups	NC_025813.2	8579976	8585572	-	LOC104883058	ankyrin repeat-containing protein At5g02620-like%2C transcript variant X1	-	-	-	-
gene-LOC104892453	1504	83	3.28	104	4.69	56	2.35	173	7.77	996	43.09	350	15.16	288.653	2.203	0.59804	3.6837	0.000229876	0.00240554	Ups	NC_025816.2	5951744	5961253	+	LOC104892453	uncharacterized LOC104892453	-	-	-	-
gene-LOC109133718	1134	7	0.37	1	0.06	15	0.83	306	18.23	64	3.67	19	1.09	59.3275	2.94195	0.798758	3.68315	0.000230367	0.00240838	Ups	NW_017567540.1	614748	615881	-	LOC109133718	chlorophyll a-b binding protein%2C chloroplastic-like	GO:0009765:photosynthesis, light harvesting;	GO:0016020:membrane;GO:0009507:chloroplast;	GO:0046872:metal ion binding;	K08912
gene-LOC104906042	2125	1045	29.21	813	25.95	1698	50.4	875	27.81	480	14.7	521	15.97	897.337	-1.08172	0.293702	-3.68306	0.000230451	0.00240838	Down	NW_017567346.1	797692	807720	+	LOC104906042	serine/threonine-protein kinase At5g01020%2C transcript variant X1	-	-	-	-
gene-LOC104891057	1237	43	2.07	29	1.59	42	2.14	325	17.75	121	6.37	79	4.16	97.215	1.81852	0.493804	3.68267	0.0002308	0.00240886	Ups	NC_025815.2	16156378	16158859	+	LOC104891057	UPF0603 protein At1g54780%2C chloroplastic	-	-	-	-
gene-LOC104896036	2056	150	4.33	151	4.98	345	10.58	102	3.35	89	2.82	83	2.63	153.309	-1.34367	0.364881	-3.68248	0.000230977	0.00240913	Down	NC_025817.2	15836606	15842342	-	LOC104896036	hypothetical protein%2C transcript variant X1	-	-	-	-
gene-LOC104900035	1126	1187	62.62	1503	90.53	1322	74.05	4618	277.03	2243	129.62	3208	185.55	2242.29	1.07043	0.290696	3.6823	0.000231139	0.00240924	Ups	NC_025818.2	40560217	40563892	-	LOC104900035	hypothetical protein	-	-	-	-
gene-LOC104900171	1200	55	2.72	58	3.28	104	5.47	453	25.5	174	9.44	171	9.28	156.34	1.56864	0.426068	3.68166	0.000231722	0.00241373	Ups	NC_025818.2	42071085	42072483	+	LOC104900171	transcription factor MYB59%2C transcript variant X2	-	-	-	K09422
gene-LOC104904318	1462	301	12.23	241	11.18	309	13.33	641	29.62	942	41.93	508	22.63	474.985	1.0996	0.298684	3.68149	0.000231876	0.00241376	Ups	NC_025820.2	37530491	37539556	-	LOC104904318	chaperone protein dnaJ 10	-	-	-	-
gene-LOC104887884	3326	1	0.02	7	0.14	9	0.17	28	0.57	47	0.92	68	1.33	25.7362	2.47892	0.673489	3.68072	0.000232579	0.00241573	Ups	NC_025814.2	410108	415493	-	LOC104887884	actin-related protein 2/3 complex subunit 2B%2C transcript variant X4	-	-	-	K05758
gene-LOC104889944	660	36	3.24	17	1.75	14	1.34	264	27.02	126	12.42	48	4.74	76.5096	2.18706	0.59421	3.68062	0.000232666	0.00241573	Ups	NC_025815.2	1183936	1184595	-	LOC104889944	histone H3.2	-	-	-	K11253
gene-LOC104906600	1283	0	0	1	0.05	0	0	30	1.58	4	0.2	16	0.81	7.59269	3.24209	0.880856	3.68061	0.000232673	0.00241573	Ups	NW_017567367.1	124218	134565	-	LOC104906600	uncharacterized LOC104906600	-	-	-	-
gene-LOC104887508	1959	1623	49.22	1296	44.87	1625	52.32	1198	41.31	506	16.81	815	27.09	1177.48	-1.03916	0.282393	-3.67984	0.000233378	0.00242147	Down	NC_025813.2	35827012	35831309	-	LOC104887508	uridine 5'-monophosphate synthase	-	-	-	K13421
gene-LOC104893889	3295	136	2.45	206	4.24	170	3.25	68	1.39	88	1.74	79	1.56	128.318	-1.273	0.345999	-3.67919	0.000233979	0.00242537	Down	NC_025816.2	38983080	38991273	+	LOC104893889	hypothetical protein%2C transcript variant X2	-	-	GO:0005488:binding;	-
gene-LOC104900535	1932	2390	73.49	2641	92.71	3000	97.93	832	29.09	1156	38.94	1657	55.86	1992.24	-1.25484	0.341073	-3.6791	0.000234059	0.00242537	Down	NC_025819.2	772974	778408	-	LOC104900535	F-box/kelch-repeat protein At1g30090%2C transcript variant X1	-	-	-	-
gene-LOC104894598	2572	1247	28.8	1224	32.28	1075	26.36	285	7.48	664	16.8	498	12.61	859.459	-1.39371	0.378965	-3.67768	0.000235365	0.00243454	Down	NC_025816.2	50111907	50119903	-	LOC104894598	probable galacturonosyltransferase 6	-	-	-	K13648
gene-LOC104900884	1448	0	0	2	0.09	1	0.04	617	28.78	8	0.36	1023	46.01	254.464	3.4707	0.943731	3.67764	0.000235403	0.00243454	Ups	NC_025819.2	6045120	6064618	-	LOC104900884	cytosolic sulfotransferase 5-like	-	-	-	-
gene-LOC104893016	2519	56	1.32	126	3.39	80	2	9	0.24	10	0.26	32	0.83	55.6501	-2.24952	0.611801	-3.67688	0.000236106	0.00243864	Down	NC_025812.2	13855417	13861234	+	LOC104893016	putative transcription elongation factor SPT5 homolog 1	GO:0044238:primary metabolic process;GO:0034645:cellular macromolecule biosynthetic process;GO:0010467:gene expression;	-	-	K15172
gene-LOC104890514	3546	728	12.2	600	11.48	853	15.17	2357	44.9	5264	96.6	1273	23.38	1777.16	1.74833	0.475572	3.67627	0.000236672	0.00244289	Ups	NC_025815.2	6946361	6953557	-	LOC104890514	chloride channel protein CLC-c	-	-	-	K05016
gene-LOC104908615	1847	2376	76.42	1581	58.05	1535	52.41	4524	165.45	3467	122.15	5279	186.14	3023.74	1.06191	0.289039	3.67393	0.000238849	0.00246377	Ups	NC_025813.2	7321974	7330280	-	LOC104908615	DEAD-box ATP-dependent RNA helicase 56	-	-	GO:0003676:nucleic acid binding;GO:0005524:ATP binding;GO:0008026:ATP-dependent helicase activity;	K12812
gene-LOC104898134	2926	11	0.22	6	0.14	5	0.11	48	1.11	40	0.89	25	0.56	21.1266	1.967	0.535936	3.67022	0.000242339	0.00249815	Ups	NC_025818.2	286142	290763	-	LOC104898134	serine/threonine-protein kinase STN8%2C chloroplastic%2C transcript variant X1	-	-	-	K19355
gene-LOC104883635	634	3	0.28	3	0.32	18	1.79	180	19.18	16	1.64	122	12.53	51.3187	2.8093	0.765691	3.66897	0.000243526	0.00250876	Ups	NW_017567539.1	404393	405026	+	LOC104883635	glutaredoxin-C11	-	-	-	K03676
gene-LOC104898458	2019	2	0.06	2	0.07	1	0.03	16	0.54	14	0.45	20	0.65	8.67709	2.58245	0.704076	3.66786	0.000244593	0.00251812	Ups	NC_025818.2	4295473	4298292	+	LOC104898458	cytochrome P450 94C1-like	-	-	-	-
gene-LOC104890080	2537	156	3.65	280	7.49	320	7.96	127	3.38	85	2.18	124	3.18	185.532	-1.31958	0.359986	-3.66563	0.000246731	0.00253849	Down	NC_025815.2	2760171	2762840	+	LOC104890080	protein LATERAL ROOT PRIMORDIUM 1	-	-	-	-
gene-LOC104902346	2487	53	1.27	43	1.17	107	2.71	720	19.56	266	6.96	124	3.25	197.427	2.01764	0.550485	3.66521	0.000247138	0.00254103	Ups	NC_025819.2	37622986	37627849	-	LOC104902346	gamma-glutamyltranspeptidase 3%2C transcript variant X2	GO:0006749:glutathione metabolic process;	-	GO:0003840:gamma-glutamyltransferase activity;	K18592
gene-LOC104891425	1234	292	14.06	358	19.68	385	19.68	215	11.77	216	11.39	124	6.54	268.312	-1.07412	0.293083	-3.66491	0.000247421	0.0025423	Down	NC_025815.2	24886114	24889146	+	LOC104891425	ABC transporter I family member 17	-	-	-	-
gene-LOC104897584	2123	311	8.7	128	4.09	762	22.64	7832	249.19	1002	30.71	1323	40.59	1655.14	2.44255	0.666833	3.66291	0.000249365	0.00255913	Ups	NC_025817.2	55101873	55107871	+	LOC104897584	F-box/kelch-repeat protein At1g67480%2C transcript variant X2	-	-	-	-
gene-LOC104894855	1233	412	19.85	669	36.8	315	16.11	44	2.41	34	1.79	187	9.88	296.621	-2.2725	0.620424	-3.66281	0.00024946	0.00255913	Down	NC_025816.2	51823641	51824873	+	LOC104894855	glycine-rich cell wall structural protein	-	-	-	-
gene-LOC104906408	2331	171	4.36	179	5.21	119	3.22	348	10.08	917	25.6	492	13.75	363.072	1.63178	0.445675	3.66136	0.000250881	0.00256955	Ups	NW_017567365.1	258916	261246	-	LOC104906408	hypothetical protein	-	-	-	-
gene-LOC104900158	795	201	15.02	91	7.76	131	10.39	1255	106.63	667	54.59	204	16.71	388.382	1.92324	0.52572	3.6583	0.000253898	0.00259878	Ups	NC_025818.2	41921919	41923233	+	LOC104900158	histone H2A	-	-	-	K11251
gene-LOC104901802	4427	70	0.94	172	2.64	17	0.24	597	9.11	649	9.54	711	10.46	354.117	2.30778	0.630928	3.65775	0.000254442	0.00260268	Ups	NC_025819.2	30746560	30764629	+	LOC104901802	formin-like protein 13%2C transcript variant X2	-	-	-	-
gene-LOC104906094	2906	242	4.95	257	6	392	8.51	200	4.65	63	1.41	100	2.24	209.641	-1.44948	0.396537	-3.65536	0.000256823	0.00262534	Down	NW_017567348.1	1007625	1010706	-	LOC104906094	pentatricopeptide repeat-containing protein At3g46610	-	-	-	-
gene-LOC104888878	630	56	5.28	16	1.72	3	0.3	331	35.49	616	63.63	69	7.13	171.05	2.81701	0.771009	3.65367	0.00025852	0.0026393	Ups	NC_025814.2	13338345	13338974	-	LOC104888878	auxin-binding protein ABP19a-like	-	-	-	-
gene-LOC104894915	690	28	2.41	26	2.56	25	2.29	202	19.77	489	46.12	31	2.93	127.026	2.5337	0.693735	3.65225	0.000259949	0.00265048	Ups	NC_025817.2	808786	809475	-	LOC104894915	hypothetical protein	-	-	-	-
gene-LOC104893684	1518	526	20.58	470	21	1105	45.91	367	16.33	65	2.79	161	6.91	448.258	-1.88144	0.515546	-3.64941	0.000262839	0.00267823	Down	NC_025816.2	33737669	33740855	-	LOC104893684	hypothetical protein	-	-	-	-
gene-LOC104899835	903	11	0.72	20	1.5	18	1.26	0	0	2	0.14	3	0.22	9.5754	-2.74037	0.751028	-3.64883	0.000263438	0.00268261	Down	NC_025818.2	38083204	38084200	+	LOC104899835	hypothetical protein	-	-	-	-
gene-LOC104894023	1854	17	0.54	11	0.4	4	0.14	77	2.81	86	3.02	36	1.26	36.3197	2.15587	0.590868	3.64864	0.000263633	0.00268288	Ups	NC_025816.2	42112586	42114712	-	LOC104894023	NAC domain-containing protein 100	-	-	-	-
gene-LOC104895933	2270	132	3.45	138	4.12	198	5.5	80	2.38	80	2.29	93	2.67	121.207	-1.03452	0.283556	-3.64838	0.000263895	0.00268383	Down	NC_025812.2	20256973	20267997	+	LOC104895933	protein SET DOMAIN GROUP 41%2C transcript variant X1	-	-	-	K11426
gene-LOC104887697	3744	72	1.14	35	0.63	9	0.15	183	3.3	324	5.63	242	4.21	138.754	2.21857	0.608245	3.6475	0.000264809	0.00269141	Ups	NC_025813.2	38991561	39005971	+	LOC104887697	potassium channel AKT1%2C transcript variant X1	GO:0055085:transmembrane transport;GO:0006813:potassium ion transport;	GO:0016021:integral component of membrane;	GO:0005249:voltage-gated potassium channel activity;	-
gene-LOC104896612	1733	49	1.68	34	1.33	15	0.55	122	4.76	2997	112.53	297	11.16	575.202	3.24419	0.889897	3.64558	0.00026679	0.00270808	Ups	NC_025817.2	29551502	29554951	-	LOC104896612	hypothetical protein%2C transcript variant X2	-	-	-	-
gene-LOC104887024	1045	1931	109.77	707	45.88	1592	96.08	874	56.49	446	27.77	555	34.59	1010.54	-1.3045	0.357887	-3.64501	0.000267382	0.00271235	Down	NC_025812.2	4467396	4470287	+	LOC104887024	50S ribosomal protein L5%2C chloroplastic	GO:0006412:translation;	GO:0005840:ribosome;GO:0009507:chloroplast;	GO:0003735:structural constituent of ribosome;GO:0019843:rRNA binding;	K02931
gene-LOC104888344	1785	362	12.05	339	12.88	167	5.9	135	5.11	79	2.88	129	4.71	208.885	-1.49139	0.409225	-3.64444	0.000267977	0.00271554	Down	NC_025814.2	5366303	5368087	-	LOC104888344	UDP-glycosyltransferase 88B1	-	-	-	-
gene-LOC104887927	2587	3112	71.46	3429	89.89	2870	69.97	4838	126.32	33422	840.67	17361	437.06	10679.4	2.16037	0.592794	3.64438	0.000268037	0.00271554	Ups	NC_025814.2	997382	1003858	-	LOC104887927	probable methyltransferase PMT3%2C transcript variant X1	-	-	-	-
gene-LOC104898487	6944	45	0.38	52	0.51	56	0.51	93	0.9	288	2.7	276	2.59	132.422	1.81622	0.498424	3.64393	0.000268503	0.00271823	Ups	NC_025818.2	5221882	5230733	-	LOC104898487	heat stress transcription factor A-3%2C transcript variant X1	-	-	-	K09419
gene-LOC104892104	3748	274	4.34	292	5.28	424	7.13	1586	28.58	598	10.38	717	12.46	606.22	1.27733	0.350549	3.6438	0.000268644	0.00271823	Ups	NC_025816.2	1097885	1103358	+	LOC104892104	receptor protein kinase TMK1-like	GO:0016310:phosphorylation;	GO:0016020:membrane;	GO:0004672:protein kinase activity;GO:0000166:nucleotide binding;	-
gene-LOC104890157	1673	18	0.64	20	0.81	56	2.11	398	16.07	42	1.63	313	12.18	128.872	2.41142	0.66186	3.6434	0.000269064	0.00272075	Ups	NC_025815.2	3492467	3501966	-	LOC104890157	uncharacterized LOC104890157%2C transcript variant X1	-	-	-	K18172
gene-LOC104889614	1946	196	5.98	195	6.8	190	6.16	703	24.4	500	16.72	302	10.11	330.829	1.1191	0.307242	3.64241	0.000270096	0.00272781	Ups	NC_025812.2	7950697	7955510	+	LOC104889614	glucose-1-phosphate adenylyltransferase large subunit%2C chloroplastic/amyloplastic%2C transcript variant X1	GO:0005978:glycogen biosynthetic process;GO:0019252:starch biosynthetic process;	GO:0009507:chloroplast;GO:0005829:cytosol;	GO:0008878:glucose-1-phosphate adenylyltransferase activity;	K00975
gene-LOC104900287	1715	71	2.46	25	0.99	22	0.81	164	6.46	256	9.71	131	4.97	106.667	1.89001	0.519054	3.64127	0.000271301	0.00273641	Ups	NC_025818.2	43158294	43161957	-	LOC104900287	transcription factor RF2b	-	-	-	-
gene-LOC104899519	2950	79	1.59	158	3.63	19	0.41	520	11.91	391	8.62	1107	24.44	365.358	2.35778	0.648277	3.637	0.000275837	0.0027804	Ups	NC_025818.2	32363539	32367362	+	LOC104899519	receptor-like protein 12	-	-	-	-
gene-LOC104905310	1322	11	0.49	7	0.36	11	0.52	65	3.32	26	1.28	42	2.07	25.1109	1.83791	0.505545	3.6355	0.00027744	0.00279478	Ups	NC_025813.2	2817990	2820118	+	LOC104905310	hypothetical protein	-	-	-	-
gene-LOC104907100	2336	1	0.03	0	0	9	0.24	34	0.98	60	1.67	35	0.98	21.8743	2.81532	0.774612	3.63448	0.000278538	0.00280407	Ups	NW_017567378.1	1679517	1685490	-	LOC104907100	probable sesquiterpene synthase	-	-	-	-
gene-LOC104895954	2275	839	21.91	1025	30.56	693	19.21	227	6.74	198	5.66	498	14.26	604.301	-1.56776	0.431442	-3.63378	0.000279302	0.00280998	Down	NC_025817.2	13947106	13949380	-	LOC104895954	UPF0496 protein 1	-	-	-	-
gene-LOC104907307	1813	519	17.01	647	24.2	425	14.78	339	12.63	194	6.96	288	10.35	411.438	-1.15121	0.316885	-3.63289	0.000280263	0.00281787	Down	NW_017567386.1	1043574	1066233	+	LOC104907307	hypothetical protein	-	-	-	-
gene-LOC104898066	2424	2	0.05	7	0.2	4	0.1	28	0.78	30	0.81	25	0.67	15.2467	2.18087	0.600614	3.63106	0.000282254	0.0028343	Ups	NC_025817.2	57373545	57386341	-	LOC104898066	probable rhamnogalacturonate lyase B%2C transcript variant X1	-	-	-	K18195
gene-LOC104895157	1338	59	2.62	79	4	52	2.45	280	14.14	177	8.61	136	6.62	123.92	1.34403	0.370322	3.62936	0.000284122	0.0028504	Ups	NC_025817.2	3755466	3759082	-	LOC104895157	rac-like GTP-binding protein RHO1	GO:0007264:small GTPase mediated signal transduction;	GO:0005622:intracellular;GO:0016020:membrane;	GO:0005525:GTP binding;GO:0004767:sphingomyelin phosphodiesterase activity;	K04392
gene-LOC104901832	1257	3199	151.19	3197	172.49	4298	215.65	200	10.75	306	15.84	1458	75.54	2190.8	-2.25101	0.620299	-3.62891	0.000284619	0.00285085	Down	NC_025819.2	31103391	31105632	-	LOC104901832	E3 ubiquitin-protein ligase SDIR1	-	-	-	-
gene-LOC104890043	1300	53	2.42	19	0.99	96	4.66	396	20.58	134	6.71	269	13.48	148.676	1.91223	0.526973	3.62872	0.000284835	0.00285122	Ups	NC_025815.2	2323147	2325513	-	LOC104890043	glucan endo-1%2C3-beta-glucosidase	-	-	-	-
gene-LOC104896551	1596	82	3.05	63	2.68	33	1.3	269	11.38	233	9.5	144	5.88	130.62	1.54804	0.426728	3.62771	0.00028595	0.00286058	Ups	NC_025817.2	27758864	27762540	-	LOC104896551	caffeoylshikimate esterase%2C transcript variant X1	-	-	-	K01054
gene-LOC104902086	693	5421	464.71	6879	673.22	6918	629.59	2149	209.47	1762	165.45	3973	373.37	4643.97	-1.39952	0.386062	-3.62513	0.000288816	0.00288617	Down	NC_025819.2	34116286	34118385	-	LOC104902086	early nodulin-93-like	-	-	-	-
gene-LOC104890624	1841	3146	101.52	1730	63.73	3894	133.4	1345	49.35	1047	37.01	1762	62.33	2152.99	-1.18611	0.327196	-3.62508	0.000288871	0.00288617	Down	NC_025815.2	8875488	8888659	+	LOC104890624	G patch domain-containing protein 8%2C transcript variant X2	-	-	-	-
gene-LOC104892470	1138	0	0	1	0.06	8	0.44	61	3.62	95	5.43	14	0.8	27.7347	3.00322	0.828922	3.62304	0.000291165	0.00290362	Ups	NC_025816.2	6280633	6284400	+	LOC104892470	suppressor of disruption of TFIIS	-	-	-	K18551
gene-LOC104884407	3014	5	0.1	1	0.02	5	0.1	19	0.43	27	0.58	32	0.69	14.15	2.32893	0.642887	3.62261	0.000291649	0.00290662	Ups	NW_017567596.1	154368	158898	-	LOC104884407	L-ascorbate oxidase homolog	-	-	-	-
gene-LOC104903197	282	36	7.58	42	10.1	9	2.01	0	0	3	0.69	4	0.92	17.1173	-2.89046	0.798656	-3.61915	0.000295568	0.00294152	Down	NC_025813.2	189102	189383	+	LOC104903197	em-like protein GEA6	-	-	-	-
gene-LOC104896300	2047	362	10.51	717	23.76	269	8.29	52	1.72	50	1.59	186	5.92	293.815	-2.16272	0.597595	-3.61903	0.000295706	0.00294152	Down	NC_025812.2	22341098	22343144	+	LOC104896300	3-ketoacyl-CoA synthase 17-like	-	-	-	K15397
gene-LOC104885290	1100	41	2.21	19	1.17	23	1.32	198	12.16	82	4.85	74	4.38	67.219	1.73687	0.479974	3.61868	0.000296112	0.00294372	Ups	NC_025813.2	10340529	10343430	+	LOC104885290	aquaporin TIP4-1	-	-	-	K09873
gene-LOC104892989	1606	0	0	1	0.04	1	0.04	8	0.34	13	0.53	21	0.85	7.04082	2.99013	0.826436	3.61811	0.000296764	0.00294836	Ups	NC_025816.2	13757663	13760541	+	LOC104892989	ent-kaurenoic acid oxidase 2-like	-	-	-	K04123
gene-LOC104892178	1860	8698	277.8	10209	372.25	3933	133.36	534	19.39	1033	36.14	2922	102.31	4875.21	-2.2223	0.614452	-3.61672	0.000298359	0.00296236	Down	NC_025816.2	1746076	1748660	+	LOC104892178	probable WRKY transcription factor 41	-	-	-	-
gene-LOC104895802	1929	9421	290.13	17433	612.92	14520	474.73	523	18.31	3622	122.18	3514	118.64	8657.98	-2.25782	0.624304	-3.61654	0.000298573	0.00296263	Down	NC_025812.2	19690908	19692836	+	LOC104895802	hypothetical protein	-	-	-	-
gene-LOC104893214	1457	3	0.12	19	0.88	0	0	327	15.16	147	6.57	48	2.15	81.0937	3.02443	0.836452	3.61578	0.000299445	0.00296944	Ups	NC_025816.2	22280764	22282988	-	LOC104893214	tetraspanin-7%2C transcript variant X1	-	-	-	-
gene-LOC104890302	3581	11	0.18	15	0.28	18	0.32	40	0.75	66	1.2	137	2.49	46.5863	2.08283	0.576535	3.61267	0.000303057	0.00300151	Ups	NC_025815.2	4570055	4574136	-	LOC104890302	formin-like protein 11	-	-	-	-
gene-LOC104892879	1710	883	30.68	583	23.12	596	21.98	1550	61.23	4135	157.35	1695	64.56	1532.51	1.59255	0.441291	3.60883	0.000307577	0.00304249	Ups	NC_025816.2	11809775	11814262	-	LOC104892879	poly(U)-specific endoribonuclease-B-like	-	-	-	K14648
gene-LOC104892543	1820	3	0.1	4	0.15	11	0.38	72	2.67	60	2.15	16	0.57	25.4141	2.425	0.672008	3.60859	0.000307867	0.00304346	Ups	NC_025816.2	7276348	7279475	+	LOC104892543	protein no-on-transient A	-	-	-	-
gene-LOC104903868	1723	161	5.55	160	6.3	134	4.9	1	0.04	23	0.87	33	1.25	90.2433	-2.58032	0.715509	-3.60627	0.000310635	0.00306511	Down	NC_025820.2	32330774	32332496	-	LOC104903868	F-box protein SKIP23	-	-	-	-
gene-LOC104886300	771	32	2.47	33	2.9	44	3.6	82	7.18	124	10.47	118	9.97	70.0865	1.3554	0.375909	3.60566	0.000311359	0.00307035	Ups	NW_017602617.1	7	1521	-	LOC104886300	arp2/3 complex-activating protein rickA-like%2C transcript variant X1	-	-	-	-
gene-LOC104894490	2252	2509	66.19	2064	62.16	508	14.23	4200	125.98	22357	646.01	11708	338.59	7092.01	2.36157	0.656514	3.59713	0.000321745	0.00316492	Ups	NC_025816.2	48704537	48711257	-	LOC104894490	MLO-like protein 1	-	-	-	K08472
gene-LOC104905605	587	1	0.1	0	0	0	0	98	11.28	1	0.11	19	2.11	16.8743	3.32983	0.925979	3.59601	0.000323136	0.00317272	Ups	NC_025813.2	3197751	3198337	-	LOC104905605	hypothetical protein	-	-	-	-
gene-LOC104884082	1512	27	1.06	30	1.35	8	0.33	48	2.14	595	25.61	118	5.08	135.545	2.70987	0.753693	3.59545	0.000323833	0.0031776	Ups	NW_017567569.1	44738	50163	+	LOC104884082	transcription factor bHLH18-like	-	-	-	-
gene-LOC104887250	2145	154	4.27	60	1.9	21	0.62	167	5.26	584	17.72	1398	42.45	390.161	2.54785	0.709132	3.59291	0.00032701	0.00320482	Ups	NC_025813.2	30606161	30612572	-	LOC104887250	putative methylesterase 11%2C chloroplastic	-	-	GO:0050529:polyneuridine-aldehyde esterase activity;	-
gene-LOC104886898	1029	5	0.29	3	0.2	3	0.18	22	1.44	19	1.2	27	1.71	12.503	2.16407	0.602441	3.59217	0.000327933	0.0032095	Ups	NC_025812.2	4255291	4256319	-	LOC104886898	RING-H2 finger protein ATL67	-	-	-	-
gene-LOC104901419	4294	6121	84.68	4984	78.72	9053	132.97	3797	59.73	2369	35.9	4219	63.99	5094.34	-1.09447	0.304693	-3.59205	0.00032809	0.0032095	Down	NC_025819.2	22496355	22508853	-	LOC104901419	nuclear pore complex protein NUP1	-	-	-	-
gene-LOC104890451	1177	1290	65.11	666	38.38	645	34.56	523	30.01	359	19.85	429	23.74	657.784	-1.14909	0.319898	-3.59205	0.000328093	0.0032095	Down	NC_025815.2	6324101	6332085	-	LOC104890451	hypothetical protein	-	-	-	-
gene-LOC104892765	1828	14	0.45	8	0.3	1	0.03	88	3.25	48	1.71	47	1.67	31.8015	2.35967	0.657043	3.59135	0.000328967	0.00321607	Ups	NC_025816.2	9399579	9402986	+	LOC104892765	hypothetical protein isoform A%2C transcript variant X2	-	-	-	-
gene-LOC104894457	2909	2750	56.16	3686	85.94	2297	49.8	1440	33.44	1732	38.74	1246	27.9	2259.49	-1.16099	0.323293	-3.59114	0.000329241	0.00321677	Down	NC_025816.2	48455438	48461998	+	LOC104894457	glutamate--tRNA ligase%2C cytoplasmic	GO:0006424:glutamyl-tRNA aminoacylation;	GO:0005737:cytoplasm;	GO:0004818:glutamate-tRNA ligase activity;GO:0005524:ATP binding;	K01885
gene-LOC104893574	4175	179	2.55	171	2.78	261	3.94	927	15	645	10.05	301	4.7	388.846	1.34851	0.375582	3.59045	0.000330102	0.00322153	Ups	NC_025816.2	29282008	29298079	+	LOC104893574	synaptotagmin-5%2C transcript variant X2	-	-	-	-
gene-LOC104884627	1579	1	0.04	0	0	0	0	25	1.07	9	0.37	6	0.25	6.05749	3.14136	0.874924	3.59043	0.000330133	0.00322153	Ups	NW_017567627.1	9236	18322	-	LOC104884627	hypothetical protein	-	-	-	-
gene-LOC104902793	1617	0	0	0	0	1	0.04	11	0.46	5	0.2	27	1.09	6.92466	3.18027	0.886121	3.58898	0.000331972	0.00323749	Ups	NC_025820.2	4117507	4119123	-	LOC104902793	cytochrome b561 and DOMON domain-containing protein At2g04850	-	-	-	-
gene-LOC104887912	1173	32	1.62	35	2.02	45	2.42	164	9.44	123	6.82	69	3.83	73.6548	1.39519	0.388803	3.58843	0.000332679	0.00324239	Ups	NC_025814.2	828511	836976	+	LOC104887912	probable plastid-lipid-associated protein 6%2C chloroplastic	-	GO:0010287:plastoglobule;GO:0031977:thylakoid lumen;GO:0005886:plasma membrane;GO:0005634:nucleus;GO:0009535:chloroplast thylakoid membrane;	GO:0005198:structural molecule activity;	-
gene-LOC104884142	741	0	0	0	0	0	0	766	69.83	80	7.03	18	1.58	120.964	3.39608	0.946788	3.58694	0.000334576	0.00325889	Ups	NW_017567573.1	319525	320364	+	LOC104884142	hypothetical protein	-	-	-	-
gene-LOC104906463	1321	43	1.93	29	1.49	67	3.2	114	5.83	323	15.91	148	7.3	116.849	1.80769	0.504074	3.58616	0.000335579	0.00326466	Ups	NW_017567365.1	1144843	1149175	-	LOC104906463	hypothetical protein	-	-	-	-
gene-LOC104897633	2299	66	1.71	71	2.09	61	1.67	133	3.91	243	6.88	250	7.08	134.414	1.42612	0.397736	3.5856	0.000336302	0.00326969	Ups	NC_025817.2	55925917	55932861	-	LOC104897633	DNA polymerase alpha subunit B	-	-	-	K02321
gene-LOC104885424	2552	1560	36.31	1791	47.6	1088	26.89	208	5.51	67	1.71	616	15.72	938.852	-2.20529	0.615482	-3.58302	0.000339639	0.00329593	Down	NW_017568579.1	87	2638	-	LOC104885424	L-type lectin-domain containing receptor kinase IX.1-like	-	-	-	-
gene-LOC104883661	3882	200	3.06	80	1.4	150	2.44	337	5.86	742	12.44	399	6.69	307.751	1.5607	0.435598	3.58288	0.000339829	0.00329593	Ups	NW_017567540.1	585895	603321	+	LOC104883661	probable starch synthase 4%2C chloroplastic/amyloplastic	GO:0009250:glucan biosynthetic process;	-	GO:0009011:starch synthase activity;	K00703
gene-LOC104903619	1679	58	2.05	35	1.41	8	0.3	186	7.48	239	9.26	168	6.52	110.492	2.09721	0.58551	3.58185	0.000341169	0.0033069	Ups	NC_025820.2	27085857	27111683	-	LOC104903619	GABA transporter 1%2C transcript variant X1	-	-	-	-
gene-LOC104889624	2688	1	0.02	10	0.25	2	0.05	95	2.39	16	0.39	83	2.01	31.7581	2.78927	0.778891	3.58108	0.000342172	0.00331461	Ups	NC_025814.2	24392737	24402587	-	LOC104889624	putative disease resistance RPP13-like protein 1%2C transcript variant X2	-	-	-	-
gene-LOC104900357	1014	14	0.82	8	0.54	17	1.06	57	3.8	34	2.18	79	5.07	33.0848	1.81218	0.506121	3.58053	0.000342893	0.00331867	Ups	NC_025818.2	43917651	43919633	+	LOC104900357	hypothetical protein	-	-	-	-
gene-LOC104892556	4374	7	0.1	4	0.06	11	0.16	79	1.22	55	0.82	17	0.25	26.3995	2.25307	0.629271	3.58045	0.000343008	0.00331867	Ups	NC_025816.2	7395934	7406356	-	LOC104892556	protein BREAST CANCER SUSCEPTIBILITY 2 homolog B	-	-	-	K08775
gene-LOC104895225	2241	53	1.4	26	0.79	21	0.59	92	2.77	349	10.13	130	3.78	108.879	2.11474	0.590849	3.57916	0.000344697	0.00333298	Ups	NC_025817.2	4663929	4668877	-	LOC104895225	serine/threonine-protein kinase CDL1%2C transcript variant X2	-	-	GO:0004672:protein kinase activity;GO:0000166:nucleotide binding;	K13430
gene-LOC104886615	1039	83	4.75	40	2.61	40	2.43	326	21.19	165	10.33	124	7.77	120.681	1.59103	0.444808	3.5769	0.000347693	0.0033599	Ups	NC_025813.2	14370694	14371732	+	LOC104886615	glutaredoxin-C6	-	-	-	K03676
gene-LOC104894627	1747	52	1.77	20	0.78	22	0.79	149	5.76	121	4.51	84	3.13	70.4774	1.61597	0.452027	3.57494	0.000350312	0.00338316	Ups	NC_025816.2	50452784	50455990	+	LOC104894627	F-box/kelch-repeat protein OR23	-	-	-	-
gene-LOC104892428	1752	197	6.68	198	7.66	244	8.78	79	3.05	19	0.71	93	3.46	141.502	-1.79473	0.502124	-3.57429	0.000351185	0.00338953	Down	NC_025816.2	5586402	5588248	-	LOC104892428	hypothetical protein	-	-	-	-
gene-LOC104898772	1188	388	19.4	356	20.32	336	17.84	523	29.74	6131	335.82	1338	73.35	1489.43	2.36974	0.663134	3.57354	0.000352184	0.00339402	Ups	NC_025818.2	10557062	10564804	+	LOC104898772	soluble inorganic pyrophosphatase 1	-	-	-	K01507
gene-LOC104903975	907	1052	68.9	860	64.31	698	48.54	4338	323.07	1543	110.7	2104	151.08	1656.24	1.31214	0.36763	3.56918	0.000358095	0.00344368	Ups	NC_025820.2	34641734	34642640	-	LOC104903975	peptidyl-prolyl cis-trans isomerase	-	-	-	K01802
gene-LOC104882840	1354	195	8.56	187	9.37	342	15.93	150	7.48	114	5.48	133	6.4	186.587	-1.01519	0.284542	-3.5678	0.000359993	0.00345776	Down	NW_017567489.1	1040979	1048355	+	LOC104882840	tobamovirus multiplication protein 1%2C transcript variant X1	-	-	-	-
gene-LOC104900953	1666	92	3.28	79	3.22	114	4.32	178	7.22	304	11.87	286	11.18	171.051	1.23879	0.34725	3.56744	0.000360484	0.00346038	Ups	NC_025819.2	7438265	7452822	+	LOC104900953	hypothetical protein	-	-	-	-
gene-LOC104883022	1394	446	19.01	577	28.07	656	29.68	175	8.48	317	14.8	281	13.13	418.671	-1.23593	0.346537	-3.56651	0.000361761	0.00347055	Down	NW_017567495.1	137653	139046	+	LOC104883022	U-box domain-containing protein 8	-	-	-	-
gene-LOC104894995	2018	101	2.97	101	3.39	50	1.56	1	0.03	16	0.52	17	0.55	50.9724	-2.52535	0.708107	-3.56633	0.000362012	0.00347087	Down	NC_025817.2	2023269	2025613	+	LOC104894995	1-aminocyclopropane-1-carboxylate synthase 3	GO:0042218:1-aminocyclopropane-1-carboxylate biosynthetic process;	-	GO:0030170:pyridoxal phosphate binding;GO:0016847:1-aminocyclopropane-1-carboxylate synthase activity;	K01762
gene-LOC104895589	1719	29	1	30	1.18	18	0.66	183	7.19	106	4.01	55	2.08	65.3221	1.76503	0.495098	3.56502	0.000363834	0.00348623	Ups	NC_025817.2	8686969	8693667	-	LOC104895589	hypothetical protein%2C transcript variant X1	-	-	-	K15223
gene-LOC104906269	3252	2556	46.69	2526	52.68	9174	177.92	509	10.57	1029	20.59	1686	33.76	2928.08	-2.00855	0.563991	-3.56132	0.000368997	0.00352508	Down	NW_017567354.1	22379	39856	-	LOC104906269	potassium channel SKOR	-	-	-	-
gene-LOC104906477	2321	5	0.13	5	0.15	3	0.08	53	1.54	23	0.64	17	0.48	16.159	2.25159	0.632284	3.56104	0.000369383	0.00352665	Ups	NW_017567365.1	1302996	1311878	+	LOC104906477	flap endonuclease GEN-like 2%2C transcript variant X2	-	-	-	K15338
gene-LOC104891447	1395	936	39.86	665	32.33	823	37.21	564	27.31	275	12.83	512	23.9	631.091	-1.01551	0.285339	-3.55897	0.000372309	0.00354914	Down	NC_025815.2	25126166	25138260	+	LOC104891447	RNA exonuclease 4	-	-	-	K18327
gene-LOC104904022	1485	18	0.72	3	0.14	5	0.21	89	4.05	126	5.52	24	1.05	41.2961	2.51952	0.707948	3.5589	0.000372407	0.00354914	Ups	NC_025813.2	1440616	1443997	+	LOC104904022	actin-1	-	-	-	K10355
gene-LOC104904723	2913	2459	50.15	2057	47.89	2282	49.41	953	22.1	895	19.99	1608	35.95	1738.11	-1.11165	0.312428	-3.55811	0.000373538	0.00355353	Down	NC_025820.2	42051189	42057957	-	LOC104904723	KH domain-containing protein HEN4	-	-	-	K13162
gene-LOC104884668	3509	341	5.77	243	4.7	70	1.26	758	14.59	1441	26.72	972	18.04	618.084	1.90361	0.535148	3.55716	0.000374892	0.00356215	Ups	NW_017567636.1	87163	91774	+	LOC104884668	mechanosensitive ion channel protein 10	-	-	-	-
gene-LOC104906486	1511	208	8.18	135	6.06	78	3.26	318	14.22	581	25.02	816	35.17	348.017	1.73293	0.487394	3.55549	0.000377268	0.00358258	Ups	NW_017567365.1	1416987	1419220	-	LOC104906486	fasciclin-like arabinogalactan protein 7	-	-	-	-
gene-LOC104883655	1513	91	3.57	26	1.17	1	0.04	480	21.43	718	30.88	329	14.16	258.582	2.75457	0.775116	3.55375	0.000379785	0.00360416	Ups	NW_017567540.1	336848	344333	+	LOC104883655	probable WRKY transcription factor 71	-	-	-	-
gene-LOC104900698	1367	445	19.34	1686	83.65	4958	228.75	761	37.6	94	4.47	157	7.48	1353.01	-2.53241	0.712639	-3.55357	0.000380045	0.00360416	Down	NC_025819.2	2924435	2928303	-	LOC104900698	hypothetical protein	-	-	-	-
gene-LOC104883038	2633	3	0.07	0	0	2	0.05	7	0.18	118	2.92	15	0.37	23.6338	3.12241	0.878698	3.55345	0.00038022	0.00360416	Ups	NW_017567496.1	74247	80633	+	LOC104883038	F-box protein CPR30%2C transcript variant X4	-	-	-	-
gene-LOC104883460	899	82	5.42	147	11.09	464	32.55	5	0.38	2	0.14	47	3.4	126.5	-2.8556	0.803707	-3.55303	0.000380817	0.00360767	Down	NW_017567527.1	815448	816346	-	LOC104883460	hypothetical protein	-	-	-	-
gene-LOC104907694	3186	37	0.69	34	0.72	49	0.97	114	2.42	79	1.61	111	2.27	67.784	1.1245	0.316551	3.55235	0.0003818	0.00361363	Ups	NW_017567401.1	92596	99826	-	LOC104907694	transposon Ty3-I Gag-Pol polyprotein	GO:0006278:RNA-dependent DNA replication;GO:0006310:DNA recombination;	-	GO:0003964:RNA-directed DNA polymerase activity;GO:0003677:DNA binding;GO:0003723:RNA binding;	-
gene-LOC104906563	3924	9	0.14	10	0.17	13	0.21	0	0	0	0	2	0.03	5.94583	-2.93918	0.827405	-3.55228	0.000381901	0.00361363	Down	NW_017567366.1	1002852	1008345	+	LOC104906563	uncharacterized LOC104906563	-	-	-	-
gene-LOC104896721	3258	127	2.32	199	4.14	139	2.69	463	9.6	473	9.45	316	6.32	276.657	1.17099	0.329852	3.55004	0.00038518	0.00364033	Ups	NC_025817.2	33198342	33216343	+	LOC104896721	phosphatidylinositol 4-phosphate 5-kinase 8%2C transcript variant X2	-	-	-	K00889
gene-LOC104884415	2532	28	0.66	54	1.45	66	1.64	13	0.35	13	0.33	18	0.46	33.0097	-1.78432	0.502717	-3.54936	0.000386167	0.00364749	Down	NW_017567597.1	67302	87739	-	LOC104884415	DNA repair protein XRCC2 homolog%2C transcript variant X1	-	-	-	K10879
gene-LOC104889908	2662	616	13.75	904	23.03	716	16.96	256	6.5	166	4.06	450	11.01	536.586	-1.47643	0.416336	-3.54625	0.000390756	0.00368645	Down	NC_025815.2	838681	841342	+	LOC104889908	G-type lectin S-receptor-like serine/threonine-protein kinase LECRK3	-	-	-	-
gene-LOC104887853	2919	13760	280.04	15488	359.85	13047	281.9	460	10.64	3037	67.7	4307	96.09	8801.45	-2.24215	0.632471	-3.54506	0.000392522	0.00370092	Down	NC_025814.2	145349	151936	+	LOC104887853	COBRA-like protein 7%2C transcript variant X1	-	-	-	-
gene-LOC104889879	2095	39	1.11	14	0.45	11	0.33	99	3.19	77	2.39	122	3.79	57.469	1.86955	0.527409	3.54478	0.000392942	0.00370269	Ups	NC_025815.2	469780	472834	-	LOC104889879	transmembrane protein 45B	-	-	-	-
gene-LOC104892795	1386	2846	121.98	3353	164.07	3464	157.63	1154	56.24	427	20.05	1744	81.95	2225.2	-1.62512	0.458487	-3.54452	0.000393329	0.00370413	Down	NC_025816.2	10281871	10283256	-	LOC104892795	ethylene-responsive transcription factor 5	-	-	-	K09286
gene-LOC104903428	1468	115	4.65	98	4.53	111	4.77	46	2.12	48	2.13	67	2.97	82.1884	-1.14689	0.323603	-3.54413	0.000393916	0.00370661	Down	NC_025813.2	547374	550665	-	LOC104903428	probable indole-3-pyruvate monooxygenase YUCCA10	-	-	-	K11816
gene-LOC109136359	1504	28	1.11	20	0.9	24	1.01	101	4.54	86	3.72	48	2.08	48.4605	1.43467	0.404819	3.54398	0.000394133	0.00370661	Ups	NW_017567365.1	1025257	1027532	-	LOC109136359	uncharacterized WD repeat-containing protein C343.04c-like	-	-	-	K03426
gene-LOC104884905	1182	0	0	0	0	0	0	25	1.43	2	0.11	11	0.61	5.55879	3.28493	0.928003	3.53978	0.000400459	0.00375794	Ups	NW_017567709.1	15430	16776	-	LOC104884905	F-box/kelch-repeat protein At3g23880-like	-	-	-	-
gene-LOC104900964	773	192	14.76	258	22.64	232	18.93	172	15.03	103	8.67	100	8.43	178.354	-1.0623	0.300142	-3.53934	0.000401134	0.00376205	Down	NC_025812.2	31594233	31599515	-	LOC104900964	outer envelope pore protein 21B%2C chloroplastic	-	-	-	-
gene-LOC104902428	2067	116	3.33	194	6.37	232	7.08	777	25.39	344	10.83	479	15.09	337.296	1.286	0.363588	3.53698	0.000404723	0.00379347	Ups	NC_025819.2	38597216	38603672	+	LOC104902428	hypothetical protein	-	-	-	-
gene-LOC104899877	875	41	2.78	35	2.71	27	1.95	191	14.74	126	9.37	66	4.91	76.0011	1.56447	0.442464	3.5358	0.000406539	0.00380825	Ups	NC_025818.2	38866577	38870576	-	LOC104899877	hypothetical protein	-	GO:0009507:chloroplast;	-	-
gene-LOC104899217	792	0	0	0	0	0	0	22	1.88	4	0.33	6	0.49	4.65478	3.26631	0.924016	3.53491	0.000407916	0.0038189	Ups	NC_025818.2	23784236	23785386	+	LOC104899217	hypothetical protein	-	-	-	-
gene-LOC104900198	2798	17	0.36	17	0.41	21	0.47	84	2.03	38	0.88	77	1.79	40.0574	1.56024	0.441441	3.53443	0.000408653	0.00382355	Ups	NC_025818.2	42404798	42407910	-	LOC104900198	hypothetical protein	-	-	-	-
gene-LOC104899508	1863	1018	32.46	1740	63.34	581	19.67	103	3.73	114	3.98	469	16.4	723.866	-2.18336	0.617972	-3.53311	0.000410709	0.00384052	Down	NC_025818.2	32181421	32186844	-	LOC104899508	hypothetical protein	-	-	-	-
gene-LOC104892196	1588	59	2.21	32	1.37	29	1.15	114	4.85	121	4.96	131	5.37	78.1207	1.36977	0.38783	3.53188	0.000412614	0.00385607	Ups	NC_025812.2	11812168	11813755	+	LOC104892196	protein ROOT PRIMORDIUM DEFECTIVE 1	-	-	-	-
gene-LOC104891592	1399	1261	53.55	1594	77.27	1358	61.22	584	28.2	899	41.82	749	34.87	1101.76	-1.07045	0.303164	-3.53094	0.000414087	0.0038653	Down	NC_025815.2	27758114	27760427	+	LOC104891592	hypothetical protein	-	-	-	-
gene-LOC104889259	1367	63	2.74	48	2.38	60	2.77	195	9.64	282	13.42	101	4.81	119.564	1.4968	0.423946	3.53064	0.000414559	0.00386743	Ups	NC_025814.2	19716122	19719511	+	LOC104889259	chaperone protein dnaJ 6	-	-	-	K09529
gene-LOC104887947	1920	30	0.93	29	1.02	2	0.07	97	3.41	589	19.96	111	3.77	139.468	2.74937	0.7789	3.52981	0.000415855	0.00387726	Ups	NC_025814.2	1254417	1259078	-	LOC104887947	probable inorganic phosphate transporter 1-4	-	-	-	K08176
gene-LOC104891208	2112	1	0.03	0	0	1	0.03	45	1.44	10	0.31	5	0.15	8.95592	3.05941	0.867443	3.52693	0.000420406	0.0039128	Ups	NC_025815.2	18930864	18934936	-	LOC104891208	B3 domain-containing protein REM16%2C transcript variant X2	-	-	-	-
gene-LOC104901648	1038	301	17.23	1818	118.78	2398	145.7	3	0.2	42	2.63	111	6.96	824.046	-3.16556	0.897582	-3.52676	0.000420672	0.00391299	Down	NC_025819.2	27820187	27821224	-	LOC104901648	ethylene-responsive transcription factor ERF017	-	-	-	-
gene-LOC104894149	3712	172	2.75	162	2.96	570	9.68	1639	29.82	763	13.38	979	17.18	663.714	1.62716	0.461486	3.5259	0.000422039	0.00392341	Ups	NC_025816.2	44250572	44256451	-	LOC104894149	monosaccharide-sensing protein 2%2C transcript variant X2	GO:0006810:transport;	GO:0016020:membrane;GO:0044464:cell part;	GO:0022857:transmembrane transporter activity;	-
gene-LOC104884049	1236	652	31.34	355	19.48	98	5	1264	69.08	2164	113.93	2555	134.63	1146.21	2.02928	0.575669	3.52508	0.000423347	0.00393097	Ups	NW_017567567.1	163120	164355	+	LOC104884049	auxin-induced in root cultures protein 12	-	-	-	-
gene-LOC104892949	2450	16	0.39	14	0.39	17	0.44	61	1.68	58	1.54	37	0.98	32.2086	1.46131	0.414605	3.52458	0.000424148	0.00393396	Ups	NC_025816.2	13835397	13842917	+	LOC104892949	sister chromatid cohesion 1 protein 2%2C transcript variant X2	-	-	-	K06670
gene-LOC104883634	3450	22	0.38	29	0.57	109	1.99	480	9.4	1013	19.11	60	1.13	268.947	2.58072	0.732209	3.52457	0.000424163	0.00393396	Ups	NW_017567539.1	335856	344262	+	LOC104883634	ent-kaurene oxidase%2C chloroplastic%2C transcript variant X3	-	-	-	K04122
gene-LOC104884018	4946	48	0.58	72	0.99	96	1.22	1303	17.8	109	1.43	261	3.44	277.135	2.29393	0.651059	3.52338	0.000426087	0.00394931	Ups	NW_017567564.1	347550	353905	-	LOC104884018	ABC transporter C family member 10	-	-	-	K05666
gene-LOC104901603	1868	0	0	0	0	0	0	8	0.29	9	0.31	6	0.21	3.55916	3.22894	0.916472	3.52323	0.000426315	0.00394931	Ups	NC_025819.2	26719599	26728815	-	LOC104901603	alcohol-forming fatty acyl-CoA reductase	-	-	-	K13356
gene-LOC104905138	2691	1030	22.74	987	24.88	1816	42.56	983	24.67	429	10.37	434	10.5	940.492	-1.22096	0.346591	-3.52277	0.00042706	0.00395391	Down	NW_017567325.1	1375610	1386944	-	LOC104905138	DEAD-box ATP-dependent RNA helicase 28	-	-	-	K13181
gene-LOC104906879	1181	39013	1962.42	49644	2850.9	78922	4214.66	16114	921.64	9852	542.83	29098	1604.62	37831.1	-1.64932	0.468381	-3.52132	0.000429404	0.0039733	Down	NW_017567373.1	779733	792556	+	LOC104906879	stem-specific protein TSJT1	-	-	-	-
gene-LOC104905321	2958	545	10.95	587	13.46	782	16.67	410	9.36	135	2.97	318	7	466.174	-1.30723	0.371331	-3.52039	0.000430917	0.00398498	Down	NW_017567326.1	2020957	2031545	+	LOC104905321	nuclear pore complex protein NUP62	-	-	-	K14306
gene-LOC104906405	2554	12	0.28	9	0.24	12	0.3	38	1.01	45	1.15	36	0.92	24.2783	1.57699	0.448015	3.51994	0.00043164	0.00398703	Ups	NW_017567365.1	210722	213676	-	LOC104906405	peroxidase 66	-	-	-	K00430
gene-LOC104898244	1849	2	0.06	0	0	0	0	38	1.39	17	0.6	5	0.18	9.15753	3.05721	0.86865	3.5195	0.000432366	0.00399141	Ups	NC_025818.2	2139796	2145856	+	LOC104898244	protein PAIR1	-	-	-	-
gene-LOC104883390	1436	1622	67.1	1425	67.3	308	13.53	2423	113.97	13431	608.62	9260	419.97	4669.65	2.34026	0.665374	3.51721	0.000436105	0.00401894	Ups	NW_017567524.1	276028	282403	-	LOC104883390	GDSL esterase/lipase At5g55050	-	-	-	-
gene-LOC104882955	2355	30	0.76	40	1.15	30	0.8	38	1.09	228	6.3	604	16.7	159.816	2.48627	0.706975	3.51677	0.00043684	0.00402305	Ups	NW_017567492.1	790291	793312	+	LOC104882955	ankyrin repeat-containing protein NPR4%2C transcript variant X2	-	-	-	-
gene-LOC104899063	1926	393	12.12	408	14.37	505	16.54	204	7.15	89	3.01	260	8.79	314.786	-1.36595	0.388866	-3.51265	0.000443662	0.00408149	Down	NC_025818.2	19217304	19224588	-	LOC104899063	probable solanesyl-diphosphate synthase 3%2C chloroplastic	GO:0008299:isoprenoid biosynthetic process;GO:0015979:photosynthesis;	-	GO:0000010:trans-hexaprenyltranstransferase activity;	K05356
gene-LOC104884726	1637	131	4.75	97	4.02	158	6.09	44	1.82	75	2.98	55	2.19	94.4537	-1.25126	0.356589	-3.50896	0.000449863	0.00413164	Down	NW_017567650.1	83970	87537	+	LOC104884726	protein DMR6-LIKE OXYGENASE 1-like	-	-	-	-
gene-LOC104889488	2328	2	0.05	2	0.06	0	0	53	1.54	74	2.07	2	0.06	20.4765	3.09366	0.881651	3.50894	0.000449893	0.00413164	Ups	NC_025814.2	23025420	23031961	+	LOC104889488	amino acid transporter ANTL1	-	-	-	K15015
gene-LOC104892004	1853	15502	496.99	27437	1004.21	19914	677.79	220	8.02	3810	133.8	4090	143.75	12640.5	-2.54107	0.724243	-3.50859	0.000450482	0.00413444	Down	NC_025812.2	11244429	11246281	+	LOC104892004	protein EXORDIUM	-	-	-	-
gene-LOC104891694	896	20	1.33	11	0.83	12	0.84	48	3.62	46	3.34	82	5.96	35.1374	1.73275	0.4939	3.5083	0.000450978	0.00413444	Ups	NC_025815.2	29806379	29808992	+	LOC104891694	CASP-like protein 2D1	-	-	-	-
gene-LOC104895698	1546	35	1.34	21	0.92	45	1.84	180	7.86	55	2.31	254	10.7	92.8053	1.92024	0.547408	3.50787	0.000451707	0.00413874	Ups	NC_025817.2	9820726	9823878	-	LOC104895698	probable trehalose-phosphate phosphatase I	-	-	-	K01087
gene-LOC104895400	1017	108	6.31	99	6.6	130	8.06	77	5.11	28	1.79	46	2.95	81.7485	-1.31763	0.375822	-3.506	0.000454893	0.00415835	Down	NC_025817.2	6272785	6275616	+	LOC104895400	ABC transporter I family member 10%2C chloroplastic	-	-	GO:0005524:ATP binding;GO:0016887:ATPase activity;	-
gene-LOC104904112	1866	870	27.7	1537	55.86	1131	38.23	75	2.71	122	4.25	516	18.01	751.573	-2.16944	0.618901	-3.50531	0.000456079	0.00416087	Down	NC_025820.2	36506579	36508444	+	LOC104904112	U-box domain-containing protein 26	-	-	-	-
gene-LOC104888443	1754	27	0.91	19	0.73	48	1.73	393	15.13	150	5.56	50	1.86	102.756	2.14106	0.610816	3.50525	0.000456185	0.00416087	Ups	NC_025814.2	6489722	6491475	-	LOC104888443	UDP-glycosyltransferase 88B1	-	-	-	K08237
gene-LOC104903789	3773	149	2.35	66	1.19	88	1.47	249	4.46	553	9.54	270	4.66	222.012	1.5801	0.451194	3.50204	0.000461703	0.00420609	Ups	NC_025813.2	1139922	1148822	-	LOC104903789	probable leucine-rich repeat receptor-like protein kinase At5g49770	-	-	-	-
gene-LOC104900682	14446	18	0.07	37	0.17	35	0.15	252	1.18	79	0.36	91	0.41	78.4934	1.80614	0.515838	3.50136	0.000462885	0.00421271	Ups	NC_025819.2	1498296	1522029	+	LOC104900682	uncharacterized LOC104900682	-	-	-	-
gene-LOC104887253	1649	6122	220.55	8568	352.39	10898	416.81	232	9.5	1525	60.18	2663	105.17	5222.34	-2.28322	0.65218	-3.5009	0.000463688	0.00421271	Down	NC_025813.2	30799420	30801068	-	LOC104887253	transcription initiation factor TFIID subunit 8	-	-	-	K14649
gene-LOC104890921	1358	88	3.85	64	3.2	98	4.55	38	1.89	30	1.44	49	2.35	61.7028	-1.21997	0.348475	-3.50087	0.000463739	0.00421271	Down	NC_025815.2	12864639	12865998	+	LOC104890921	DNA-damage-repair/toleration protein DRT102	-	-	-	-
gene-LOC104902349	1342	55	2.43	30	1.52	3	0.14	214	10.77	399	19.35	157	7.62	136.48	2.44988	0.70006	3.49952	0.000466092	0.00422913	Ups	NC_025819.2	37656112	37661509	+	LOC104902349	inositol oxygenase 4	GO:0019310:inositol catabolic process;GO:0055114:oxidation-reduction process;	GO:0005737:cytoplasm;	GO:0005506:iron ion binding;GO:0050113:inositol oxygenase activity;	K00469
gene-LOC104884567	927	117	7.5	90	6.58	71	4.83	355	25.87	248	17.41	171	12.01	166.754	1.21092	0.346133	3.49844	0.000467989	0.00424392	Ups	NW_017567615.1	18178	21055	-	LOC104884567	hypothetical protein	-	-	-	K09705
gene-LOC104888357	1533	33	1.28	56	2.48	31	1.28	231	10.18	161	6.83	86	3.65	93.9701	1.62561	0.464751	3.49782	0.000469083	0.00425142	Ups	NC_025814.2	5487167	5490899	+	LOC104888357	pentatricopeptide repeat-containing protein At4g21190	-	-	-	-
gene-LOC104892662	3110	30	0.57	18	0.39	16	0.32	87	1.89	69	1.44	54	1.13	43.3981	1.43762	0.411087	3.49712	0.000470304	0.00426005	Ups	NC_025812.2	12916042	12922453	-	LOC104892662	metallophosphoesterase 1%2C transcript variant X3	-	-	-	-
gene-LOC104891980	1497	7353	291.79	10414	471.8	7104	299.29	107	4.83	1967	85.5	1465	63.73	5050.42	-2.46245	0.70439	-3.49586	0.000472542	0.00427789	Down	NC_025812.2	11159571	11161067	-	LOC104891980	protein EXORDIUM-like 2	-	-	-	-
gene-LOC104889445	1873	277	8.79	313	11.33	693	23.34	135	4.87	156	5.42	216	7.51	300.517	-1.40519	0.402101	-3.49462	0.00047473	0.00428939	Down	NC_025814.2	22288295	22291356	+	LOC104889445	regulatory protein NPR5	GO:0010582:floral meristem determinacy;GO:0010254:nectary development;GO:0009944:polarity specification of adaxial/abaxial axis;GO:0009954:proximal/distal pattern formation;GO:0048439:flower morphogenesis;GO:0010227:floral organ abscission;	GO:0005737:cytoplasm;GO:0005634:nucleus;	-	K14508
gene-LOC104895967	1586	1604	60.08	1825	78.04	2991	118.94	1303	55.49	211	8.66	453	18.6	1405.27	-1.80192	0.515641	-3.49453	0.000474891	0.00428939	Down	NC_025817.2	14207287	14215463	-	LOC104895967	uncharacterized LOC104895967	-	-	-	-
gene-LOC104904270	2035	8	0.23	8	0.27	6	0.19	38	1.26	53	1.69	22	0.7	21.4454	1.95618	0.559881	3.49391	0.000475998	0.00429694	Ups	NC_025820.2	37056522	37061919	+	LOC104904270	protein DETOXIFICATION 46%2C chloroplastic	GO:0055085:transmembrane transport;	-	GO:0022857:transmembrane transporter activity;	-
gene-LOC104889857	1904	244	7.61	228	8.12	231	7.65	526	18.66	844	28.84	433	14.81	405.973	1.14554	0.328001	3.49248	0.00047856	0.00431518	Ups	NC_025815.2	290848	292751	+	LOC104889857	hypothetical protein	-	-	-	-
gene-LOC104903858	1839	33	1.07	59	2.18	84	2.88	4	0.15	1	0.04	17	0.6	34.3821	-2.56098	0.733429	-3.49179	0.000479788	0.0043238	Down	NC_025820.2	32078213	32089980	-	LOC104903858	hypothetical protein%2C transcript variant X1	-	-	-	-
gene-LOC104904555	1379	0	0	0	0	0	0	10	0.49	2	0.09	26	1.23	5.97033	3.25202	0.931453	3.49135	0.000480594	0.00432835	Ups	NC_025820.2	40021493	40026113	+	LOC104904555	palmitoyl-monogalactosyldiacylglycerol delta-7 desaturase%2C chloroplastic	-	-	-	K00507
gene-LOC104900179	1476	3	0.12	1	0.05	2	0.09	27	1.24	16	0.71	11	0.49	9.16454	2.45399	0.702906	3.49121	0.000480837	0.00432835	Ups	NC_025818.2	42154319	42156614	+	LOC104900179	glutelin type-B 5	-	-	-	-
gene-LOC104906016	1786	864	28.74	474	18	859	30.33	206	7.79	39	1.42	301	10.98	464.059	-1.96474	0.562821	-3.49088	0.000481438	0.00433131	Down	NW_017567346.1	568824	571234	+	LOC104906016	probable sarcosine oxidase	-	-	-	K00306
gene-LOC104889556	1187	58	2.9	16	0.91	10	0.53	175	9.96	161	8.83	123	6.75	85.3177	2.02578	0.580717	3.48841	0.000485898	0.00436896	Ups	NC_025814.2	24069583	24070769	+	LOC104889556	Werner Syndrome-like exonuclease	-	-	-	-
gene-LOC104885448	3777	4564	71.78	3180	57.1	5326	88.93	783	14	1587	27.34	2314	39.9	3016.56	-1.51247	0.433818	-3.48642	0.000489538	0.0043992	Down	NC_025813.2	10761274	10768383	+	LOC104885448	pentatricopeptide repeat-containing protein At2g13600%2C transcript variant X2	-	-	-	-
gene-LOC104907226	1362	14	0.61	13	0.65	7	0.32	36	1.79	52	2.48	76	3.63	32.0642	1.90246	0.546019	3.48424	0.000493529	0.00442292	Ups	NW_017567381.1	116461	118317	+	LOC104907226	hypothetical protein	-	-	-	-
gene-LOC104897248	2178	0	0	0	0	2	0.06	17	0.53	7	0.21	17	0.51	6.59156	2.92002	0.83822	3.48359	0.000494732	0.00443086	Ups	NC_025817.2	49319847	49324986	-	LOC104897248	protein WVD2-like 7%2C transcript variant X2	-	-	-	-
gene-LOC104889798	1388	3380	144.66	3825	186.9	2098	95.33	1136	55.28	851	39.9	1820	85.4	2271	-1.42342	0.408872	-3.48133	0.000498933	0.00446597	Down	NC_025814.2	26288900	26292077	-	LOC104889798	RPM1-interacting protein 4	-	-	-	K13456
gene-LOC104904501	4068	256	3.74	238	3.97	199	3.09	122	2.03	55	0.88	132	2.11	170.546	-1.31821	0.378742	-3.48049	0.000500499	0.00447495	Down	NC_025820.2	39474165	39492722	+	LOC104904501	DNA mismatch repair protein MSH1%2C mitochondrial%2C transcript variant X2	GO:0032042:mitochondrial DNA metabolic process;GO:0006298:mismatch repair;	GO:0009507:chloroplast;GO:0005739:mitochondrion;	GO:0005524:ATP binding;GO:0030983:mismatched DNA binding;	-
gene-LOC104898198	2083	1029	29.35	411	13.38	2802	84.84	12432	403.14	6249	195.21	3684	115.18	4040.98	2.00671	0.576607	3.48021	0.000501029	0.00447717	Ups	NC_025818.2	1280374	1284680	-	LOC104898198	CBL-interacting protein kinase 18	-	-	-	K07198
gene-LOC104899984	2093	38	1.08	21	0.68	40	1.21	100	3.23	71	2.21	111	3.45	60.6901	1.29017	0.370771	3.4797	0.000501968	0.00448305	Ups	NC_025818.2	40075475	40084532	-	LOC104899984	GDP-mannose transporter GONST2%2C transcript variant X4	-	GO:0016021:integral component of membrane;	-	K15356
gene-LOC104892313	632	522	49.07	401	43.03	645	64.37	377	40.29	120	12.36	229	23.6	381.589	-1.27132	0.365425	-3.47901	0.000503265	0.0044921	Down	NC_025812.2	11979126	11979757	+	LOC104892313	multifunctional methyltransferase subunit TRM112-like protein At1g22270	-	-	-	K15448
gene-LOC104888558	3052	259	5.04	294	6.53	372	7.69	245	5.42	112	2.39	150	3.2	239.134	-1.05503	0.303375	-3.47766	0.000505816	0.00450981	Down	NC_025814.2	8243888	8246939	+	LOC104888558	exocyst complex component EXO70A1	-	-	-	K07195
gene-LOC104897787	839	290	20.53	318	25.71	265	19.92	72	5.8	135	10.47	155	12.03	212.961	-1.37211	0.3946	-3.47722	0.000506637	0.00451037	Down	NC_025817.2	57128912	57129750	+	LOC104897787	hypothetical protein	GO:0055114:oxidation-reduction process;	-	GO:0033743:peptide-methionine (R)-S-oxide reductase activity;	-
gene-LOC104902589	1808	3	0.1	0	0	0	0	27	1.01	23	0.83	8	0.29	9.3008	2.89727	0.833225	3.47717	0.000506729	0.00451037	Ups	NC_025820.2	1326224	1335340	+	LOC104902589	uncharacterized LOC104902589%2C transcript variant X7	-	-	-	-
gene-LOC104888292	2219	48	1.29	32	0.98	45	1.28	106	3.23	144	4.22	90	2.64	74.7512	1.23055	0.354064	3.47551	0.000509887	0.00453341	Ups	NC_025814.2	4616482	4620717	-	LOC104888292	RNA polymerase sigma factor sigE%2C chloroplastic/mitochondrial	GO:0006351:transcription, DNA-templated;	-	-	K03093
gene-LOC104902604	1603	483	17.9	429	18.15	426	16.76	288	12.14	89	3.61	218	8.86	326.277	-1.33459	0.384054	-3.47501	0.000510835	0.00453929	Down	NC_025820.2	1572574	1577675	-	LOC104902604	protein S-acyltransferase 11	-	-	-	K18932
gene-LOC104906128	2011	906	26.76	1512	50.99	1819	57.05	196	6.58	476	15.4	668	21.63	962.817	-1.67618	0.482435	-3.47441	0.00051197	0.00454588	Down	NC_025812.2	2864603	2866613	+	LOC104906128	AAA-ATPase At2g46620	-	-	GO:0000166:nucleotide binding;	K08900
gene-LOC104904266	2704	359	7.89	290	7.27	295	6.88	557	13.91	1180	28.4	836	20.14	573.903	1.24334	0.357864	3.47432	0.000512147	0.00454588	Ups	NC_025813.2	1711181	1716205	+	LOC104904266	telomere repeat-binding protein 3	-	-	-	-
gene-LOC104901442	2675	1574	34.96	922	23.38	2352	55.45	520	13.13	933	22.7	607	14.78	1154.35	-1.30236	0.374899	-3.4739	0.000512951	0.00455048	Down	NC_025819.2	23486104	23492941	+	LOC104901442	DExH-box ATP-dependent RNA helicase DExH10%2C transcript variant X2	-	-	-	K12598
gene-LOC104884006	1888	1211	38.1	627	22.52	172	5.75	1944	69.55	6926	238.71	3978	137.22	2416.75	2.19658	0.632349	3.47369	0.000513359	0.00455155	Ups	NW_017567564.1	139028	140915	+	LOC104884006	berberine bridge enzyme-like 13	-	-	-	-
gene-LOC109135574	2070	7544	216.5	5938	194.55	2984	90.92	710	23.17	580	18.23	2519	79.25	3558.09	-2.03907	0.587035	-3.4735	0.000513716	0.00455218	Down	NC_025818.2	2045037	2048679	+	LOC109135574	probable WRKY transcription factor 33	-	-	-	K10268
gene-LOC104884941	1721	321	11.08	257	10.13	577	21.15	1088	42.7	910	34.41	700	26.49	612.091	1.02987	0.296515	3.47326	0.000514178	0.00455374	Ups	NW_017567727.1	32002	39123	-	LOC104884941	choline monooxygenase%2C chloroplastic%2C transcript variant X4	-	-	-	K00499
gene-LOC104890658	2057	0	0	1	0.03	7	0.21	68	2.23	36	1.14	14	0.44	18.8443	2.79103	0.803717	3.47265	0.000515338	0.00456147	Ups	NC_025815.2	9354419	9360958	+	LOC104890658	polygalacturonase At1g48100-like	-	-	-	-
gene-LOC104903698	2278	9	0.23	8	0.24	8	0.22	25	0.74	38	1.09	86	2.46	28.2122	2.13637	0.615383	3.47161	0.000517339	0.00457663	Ups	NC_025813.2	1030029	1035672	-	LOC104903698	laccase-4	-	-	-	K05909
gene-LOC104902685	1685	6	0.21	9	0.36	10	0.37	139	5.57	52	2.01	16	0.62	34.6217	2.35433	0.678247	3.4712	0.000518141	0.00458118	Ups	NC_025820.2	2480485	2486421	+	LOC104902685	hypothetical protein	-	-	-	-
gene-LOC104908235	610	0	0	0	0	0	0	5	0.55	9	0.96	9	0.96	3.64146	3.19274	0.920143	3.46983	0.00052079	0.00459949	Ups	NW_017567433.1	271571	278717	-	LOC104908235	CLAVATA3/ESR (CLE)-related protein 12-like	-	-	-	-
gene-LOC104906357	2923	1524	30.97	1219	28.28	997	21.51	363	8.39	362	8.06	794	17.69	903.032	-1.39997	0.40358	-3.46888	0.000522627	0.00461315	Down	NW_017567363.1	891053	897379	+	LOC104906357	hypothetical protein%2C transcript variant X1	-	-	-	-
gene-LOC104892907	3252	15	0.27	4	0.08	25	0.48	108	2.24	62	1.24	50	1	40.5565	1.9471	0.5616	3.46705	0.000526201	0.00464066	Ups	NC_025816.2	12578480	12583520	+	LOC104892907	ubiquitin carboxyl-terminal hydrolase 19	-	-	-	K11855
gene-LOC104892633	1687	135	4.75	317	12.74	217	8.11	116	4.64	85	3.28	81	3.13	164.214	-1.41409	0.407873	-3.46699	0.000526327	0.00464066	Down	NC_025816.2	8863849	8865535	+	LOC104892633	protein BRANCHLESS TRICHOME	-	-	-	-
gene-LOC104893697	2024	678	19.9	236	7.91	123	3.83	1667	55.63	1346	43.27	1581	50.87	891.734	1.79811	0.518673	3.46676	0.000526774	0.00464135	Ups	NC_025816.2	34416786	34423885	-	LOC104893697	protein DETOXIFICATION 16	-	-	-	K03327
gene-LOC104883144	2570	16	0.37	17	0.45	6	0.15	0	0	1	0.03	2	0.05	7.57829	-2.83243	0.817221	-3.46592	0.000528416	0.00464878	Down	NW_017567504.1	573047	575682	+	LOC104883144	proline-rich extensin-like protein EPR1	-	-	-	K03006
gene-LOC104895827	477	3363	418.83	1502	213.56	1777	234.95	3489	494.07	15477	2111.35	12186	1663.8	6181.1	1.91698	0.553374	3.46417	0.000531862	0.00467134	Ups	NC_025817.2	12560671	12561147	-	LOC104895827	hypothetical protein isoform B	-	-	-	-
gene-LOC104895475	1720	1319	45.56	654	25.79	334	12.25	964	37.86	9007	340.76	7209	272.96	3205.13	2.35288	0.679286	3.46375	0.000532703	0.00467412	Ups	NC_025817.2	7107291	7111775	-	LOC104895475	ethylene-responsive transcription factor ERF115	-	-	-	-
gene-LOC109133905	433	0	0	0	0	0	0	11	1.72	7	1.05	5	0.75	3.47711	3.18444	0.919372	3.46372	0.000532766	0.00467412	Ups	NW_017568543.1	800	1524	+	LOC109133905	phosphoenolpyruvate carboxylase 1	GO:0006099:tricarboxylic acid cycle;GO:0015977:carbon fixation;	-	GO:0008964:phosphoenolpyruvate carboxylase activity;GO:0008948:oxaloacetate decarboxylase activity;	K01595
gene-LOC104898293	3599	4706	77.68	3712	69.95	4451	78	208	3.9	1045	18.89	1614	29.21	2723.68	-2.03476	0.587765	-3.46186	0.000536466	0.00470139	Down	NC_025818.2	2892471	2896430	-	LOC104898293	putative disease resistance protein RGA3	-	-	-	K19613
gene-LOC104895754	2389	7	0.17	2	0.06	8	0.21	13	0.37	58	1.58	76	2.07	26.6726	2.49132	0.719875	3.46077	0.000538627	0.00471773	Ups	NC_025817.2	10924547	10931820	+	LOC104895754	uncharacterized LOC104895754%2C transcript variant X2	-	-	-	-
gene-LOC104904653	3363	79	1.4	68	1.37	56	1.05	133	2.67	1050	20.32	201	3.89	259.7	2.26844	0.65557	3.46025	0.000539671	0.00472427	Ups	NC_025820.2	41254359	41258207	-	LOC104904653	receptor like protein kinase S.2	-	-	-	-
gene-LOC104895731	1933	0	0	1	0.04	3	0.1	16	0.56	18	0.61	12	0.4	7.79896	2.63035	0.760525	3.45859	0.000543002	0.0047507	Ups	NC_025817.2	10543683	10545880	+	LOC104895731	putative F-box/LRR-repeat protein At3g18150	-	-	-	-
gene-LOC104906416	917	34	2.2	40	2.96	12	0.83	78	5.75	190	13.48	196	13.92	89.7972	2.00788	0.580571	3.45845	0.000543287	0.0047507	Ups	NW_017567365.1	376713	377629	-	LOC104906416	uncharacterized LOC104906416	-	-	-	-
gene-LOC104908562	1550	0	0	0	0	0	0	3	0.13	23	0.97	7	0.29	5.33789	3.21724	0.930588	3.45721	0.000545791	0.00476736	Ups	NW_017567463.1	579901	581450	-	LOC104908562	leucine-rich repeat extensin-like protein 6	-	-	-	-
gene-LOC104897620	2476	41	0.98	55	1.51	84	2.14	339	9.25	151	3.97	129	3.39	123.853	1.47344	0.426253	3.45673	0.000546768	0.00477326	Ups	NC_025817.2	55801070	55807058	+	LOC104897620	hypothetical protein%2C transcript variant X1	-	-	-	-
gene-LOC104885796	1718	426	14.73	184	7.26	11	0.4	2154	84.69	9364	354.67	4641	175.93	2706.5	3.04373	0.880621	3.45635	0.000547549	0.00477484	Ups	NC_025813.2	11391381	11398884	+	LOC104885796	amino acid permease 8	-	-	-	-
gene-LOC104906576	1672	20	0.71	2	0.08	1	0.04	169	6.83	41	1.6	84	3.27	47.6521	2.69362	0.779442	3.45583	0.000548597	0.00478136	Ups	NW_017567367.1	191284	201091	-	LOC104906576	transcription factor bHLH120%2C transcript variant X1	-	-	-	-
gene-LOC104891609	2130	457	12.75	211	6.72	453	13.41	256	8.12	130	3.97	168	5.14	276.861	-1.16003	0.335764	-3.4549	0.000550505	0.00479536	Down	NC_025812.2	10300055	10322839	-	LOC104891609	2-succinylbenzoate--CoA ligase%2C chloroplastic/peroxisomal%2C transcript variant X2	-	-	-	K14760
gene-LOC104906288	1689	69	2.43	293	11.77	105	3.92	20	0.8	33	1.27	48	1.85	103.073	-2.14283	0.620786	-3.4518	0.000556857	0.00484274	Down	NW_017567356.1	37565	43098	+	LOC104906288	plant cysteine oxidase 2	-	-	-	K10712
gene-LOC104891762	2331	135	3.44	138	4.02	205	5.55	391	11.33	316	8.82	790	22.07	318.719	1.42048	0.411571	3.45136	0.000557766	0.00484799	Ups	NC_025815.2	30774338	30777958	-	LOC104891762	60 kDa jasmonate-induced protein	-	-	-	-
gene-LOC104900009	1805	1121	36.89	1258	47.27	761	26.59	280	10.48	604	21.77	407	14.69	768.817	-1.39602	0.404582	-3.45053	0.00055948	0.0048564	Down	NC_025818.2	40310609	40314193	+	LOC104900009	calmodulin-binding receptor-like cytoplasmic kinase 2	-	-	GO:0004672:protein kinase activity;GO:0000166:nucleotide binding;	-
gene-LOC104902431	1585	938	35.16	421	18.01	440	17.51	1516	64.61	1800	73.9	1513	62.17	1066.61	1.21106	0.351155	3.4488	0.000563089	0.00488093	Ups	NC_025819.2	38628387	38630059	-	LOC104902431	zinc finger protein CONSTANS-LIKE 5	-	-	-	-
gene-LOC104897517	1363	8321	362.67	9291	462.31	3628	167.87	1928	95.55	1040	49.65	3384	161.69	4846.82	-1.79936	0.521796	-3.44839	0.000563943	0.00488545	Down	NC_025817.2	53968794	53972573	+	LOC104897517	BAG family molecular chaperone regulator 6	-	-	-	-
gene-LOC104904793	1656	31	1.11	14	0.57	9	0.34	103	4.2	58	2.28	75	2.95	45.4841	1.7657	0.512131	3.44774	0.000565295	0.00489205	Ups	NC_025820.2	42886729	42890537	-	LOC104904793	protein RMD5 homolog A	-	-	-	-
gene-LOC104899693	1596	63	2.34	86	3.65	92	3.64	330	13.97	338	13.78	128	5.22	164.385	1.43702	0.41702	3.44592	0.000569122	0.00492249	Ups	NC_025818.2	35367210	35384281	+	LOC104899693	GDSL esterase/lipase 5	-	-	-	-
gene-LOC104890297	5007	216	2.56	113	1.53	52	0.65	1325	17.88	296	3.85	479	6.23	376.509	1.96775	0.571554	3.44281	0.000575703	0.0049686	Ups	NC_025815.2	4531365	4537951	-	LOC104890297	wall-associated receptor kinase-like 1%2C transcript variant X1	-	-	-	K02112
gene-LOC104887488	2926	302	6.13	233	5.4	258	5.56	162	3.74	61	1.36	145	3.23	195.478	-1.26337	0.367008	-3.44234	0.000576704	0.00497455	Down	NC_025813.2	35479251	35484261	-	LOC104887488	U-box domain-containing protein 44	-	-	-	K08332
gene-LOC104887483	1143	667	34.67	371	22.01	621	34.27	369	21.81	126	7.17	263	14.99	402.025	-1.27624	0.370866	-3.44126	0.000579021	0.00499182	Down	NC_025813.2	35406505	35410141	+	LOC104887483	uncharacterized LOC104887483	-	-	-	-
gene-LOC104903589	2346	152	3.85	217	6.27	234	6.29	553	15.92	735	20.39	355	9.86	361.514	1.21051	0.35185	3.44041	0.000580844	0.00500482	Ups	NC_025820.2	26346783	26354220	-	LOC104903589	synaptotagmin-3%2C transcript variant X4	-	-	-	-
gene-LOC104883604	1756	3678	124.43	2339	90.34	3542	127.21	1929	74.2	572	21.2	1548	57.41	2275.59	-1.37444	0.399714	-3.43857	0.000584798	0.00503562	Down	NW_017567538.1	465131	474085	-	LOC104883604	nuclear transcription factor Y subunit A-7-like	-	-	-	K08064
gene-LOC104890776	2991	8	0.16	3	0.07	15	0.32	95	2.15	51	1.11	23	0.5	29.5327	2.18529	0.635545	3.43845	0.000585051	0.00503562	Ups	NC_025815.2	10547390	10551172	+	LOC104890776	pentatricopeptide repeat-containing protein At3g22470%2C mitochondrial-like	-	-	-	K17710
gene-LOC104895039	1387	2	0.09	7	0.34	0	0	42	2.05	52	2.44	20	0.94	19.3124	2.64816	0.77033	3.4377	0.000586688	0.00504602	Ups	NC_025817.2	2350789	2353479	-	LOC104895039	protein RADIALIS-like 1%2C transcript variant X1	-	-	-	-
gene-LOC104901225	1674	1580	56.07	2539	102.87	1949	73.43	204	8.23	731	28.42	833	32.41	1373.62	-1.77871	0.517428	-3.4376	0.000586894	0.00504602	Down	NC_025819.2	14654582	14663574	-	LOC104901225	dihydroceramide fatty acyl 2-hydroxylase FAH1%2C transcript variant X1	-	-	-	K19706
gene-LOC104884131	712	0	0	0	0	0	0	5	0.47	17	1.55	5	0.46	4.29777	3.18334	0.926624	3.43542	0.000591637	0.00507821	Ups	NW_017567573.1	105247	106067	+	LOC104884131	hypothetical protein	-	-	-	-
gene-LOC104889897	1491	0	0	0	0	0	0	5	0.23	5	0.22	17	0.74	4.29936	3.18327	0.926638	3.43529	0.000591915	0.00507821	Ups	NC_025815.2	712129	716503	-	LOC104889897	delta(12)-acyl-lipid-desaturase	GO:0006629:lipid metabolic process;GO:0055114:oxidation-reduction process;	-	GO:0016717:oxidoreductase activity, acting on paired donors, with oxidation of a pair of donors resulting in the reduction of molecular oxygen to two molecules of water;	K10256
gene-LOC104883466	1672	225	7.99	154	6.25	254	9.58	898	36.28	1603	62.39	270	10.52	540.445	1.80516	0.525516	3.43502	0.000592507	0.00508055	Ups	NW_017567527.1	895527	900671	-	LOC104883466	thiol protease aleurain-like	GO:0006508:proteolysis;	-	GO:0008234:cysteine-type peptidase activity;	K01366
gene-LOC104908017	2386	4257	105.99	3495	99.34	3768	99.6	2944	83.34	1312	35.78	2284	62.34	3022.61	-1.00439	0.292495	-3.43388	0.000595003	0.0050992	Down	NW_017567422.1	424678	427063	-	LOC104908017	acetolactate synthase 1%2C chloroplastic	GO:0009097:isoleucine biosynthetic process;GO:0009099:valine biosynthetic process;	-	GO:0050660:flavin adenine dinucleotide binding;GO:0030976:thiamine pyrophosphate binding;GO:0000287:magnesium ion binding;GO:0003984:acetolactate synthase activity;	K01652
gene-LOC104898482	525	17	1.92	84	10.85	39	4.69	14	1.8	6	0.74	3	0.37	29.297	-2.42437	0.706143	-3.43325	0.000596383	0.00510828	Down	NC_025818.2	5162438	5165384	+	LOC104898482	phytosulfokines 5	-	-	-	-
gene-LOC104891309	1538	6	0.23	1	0.04	2	0.08	19	0.83	19	0.8	34	1.44	12.8546	2.38307	0.694194	3.43286	0.000597261	0.00511305	Ups	NC_025815.2	21714761	21727697	-	LOC104891309	protein trichome birefringence-like 41%2C transcript variant X2	-	-	-	-
gene-LOC104888722	1917	314	9.73	275	9.73	181	5.95	722	25.44	1192	40.46	509	17.29	515.749	1.39052	0.405239	3.43135	0.000600575	0.00513037	Ups	NC_025814.2	9565084	9580964	-	LOC104888722	endoplasmic reticulum oxidoreductin-1%2C transcript variant X3	-	-	-	K10950
gene-LOC104887066	2039	550	16.02	526	17.5	770	23.82	204	6.76	173	5.52	409	13.06	445.94	-1.32489	0.386265	-3.43001	0.000603557	0.00515114	Down	NC_025812.2	4511003	4513153	+	LOC104887066	uncharacterized LOC104887066	-	-	-	-
gene-LOC104885248	2126	99	2.77	102	3.25	257	7.62	367	11.66	556	17.02	468	14.34	296.942	1.40296	0.409031	3.42997	0.000603654	0.00515114	Ups	NC_025813.2	10269774	10274096	-	LOC104885248	protein NRT1/ PTR FAMILY 1.2	-	-	-	K14638
gene-LOC104894478	1257	341	16.12	563	30.38	192	9.63	807	43.37	3231	167.26	1563	80.98	1099.19	1.94454	0.566966	3.42972	0.000604199	0.00515303	Ups	NC_025816.2	48639574	48646044	+	LOC104894478	ribonuclease 2	-	GO:0005622:intracellular;	-	K01166
gene-LOC104884132	3374	306	5.39	493	9.91	554	10.36	235	4.7	270	5.21	220	4.25	352.105	-1.05839	0.308742	-3.42807	0.000607894	0.00517621	Down	NW_017567573.1	166249	173701	+	LOC104884132	hypothetical protein	-	-	-	-
gene-LOC104900541	2013	1613	47.6	608	20.48	153	4.79	1993	66.88	10676	345.11	6774	219.16	3560.63	2.41649	0.705034	3.42749	0.000609196	0.00518175	Ups	NC_025819.2	852626	857358	-	LOC104900541	sugar carrier protein C	GO:0009624:response to nematode;GO:0055085:transmembrane transport;	GO:0005773:vacuole;GO:0005886:plasma membrane;GO:0016021:integral component of membrane;GO:0005634:nucleus;	GO:0022891:substrate-specific transmembrane transporter activity;	-
gene-LOC104901724	3398	78	1.36	77	1.54	120	2.23	216	4.29	274	5.25	174	3.33	151.092	1.07298	0.313139	3.42655	0.00061131	0.00519568	Ups	NC_025819.2	29286850	29297514	-	LOC104901724	AUGMIN subunit 8%2C transcript variant X1	-	-	-	-
gene-LOC104884478	1103	16	0.86	27	1.66	41	2.34	5	0.31	7	0.41	8	0.47	17.8428	-1.9965	0.582941	-3.42487	0.000615102	0.0052236	Down	NW_017567604.1	54042	55453	-	LOC104884478	dolichyl-diphosphooligosaccharide--protein glycosyltransferase subunit 2	-	-	-	K12667
gene-LOC104887876	2528	204	4.79	238	6.39	148	3.69	432	11.54	1658	42.68	543	13.99	526.683	1.81844	0.531184	3.42336	0.000618513	0.00524977	Ups	NC_025814.2	377571	382826	+	LOC104887876	hypothetical protein	-	-	-	-
gene-LOC104887690	3571	69	1.15	65	1.23	88	1.55	152	2.88	199	3.63	393	7.17	156.941	1.51014	0.441272	3.42224	0.00062107	0.00526851	Ups	NC_025813.2	38891592	38896266	+	LOC104887690	putative disease resistance RPP13-like protein 1	-	-	-	-
gene-LOC104888416	510	434	50.55	386	51.33	309	38.21	752	99.6	860	109.73	1328	169.58	663.105	1.16454	0.340299	3.4221	0.000621384	0.00526851	Ups	NC_025814.2	6266841	6267350	-	LOC104888416	bZIP transcription factor 53	-	-	-	-
gene-LOC104900797	1841	2106	67.96	1516	55.85	1282	43.92	787	28.88	141	4.98	639	22.61	1103.72	-1.73407	0.506846	-3.42129	0.000623248	0.00527589	Down	NC_025819.2	5141521	5146216	+	LOC104900797	omega-6 fatty acid desaturase%2C chloroplastic	GO:0006636:unsaturated fatty acid biosynthetic process;GO:0055114:oxidation-reduction process;	GO:0031969:chloroplast membrane;	GO:0016491:oxidoreductase activity;	K10255
gene-LOC104904823	681	399	34.81	315	31.37	74	6.85	1043	103.45	1247	119.15	1316	125.85	706.682	1.8129	0.529993	3.42061	0.0006248	0.00528621	Ups	NC_025820.2	43357112	43357792	-	LOC104904823	pathogenesis-related protein 1B	-	-	-	-
gene-LOC104896997	3700	41	0.66	22	0.4	21	0.36	285	5.2	92	1.62	62	1.09	79.0765	1.9195	0.561216	3.42025	0.000625625	0.00529037	Ups	NC_025817.2	41907319	41919026	+	LOC104896997	methionine S-methyltransferase	-	-	-	K08247
gene-LOC104904503	1623	76	2.78	152	6.35	157	6.1	601	25.01	679	27.22	211	8.47	296.925	1.62299	0.474671	3.41919	0.000628087	0.00530837	Ups	NC_025820.2	39514512	39516134	+	LOC104904503	putative protein TPRXL	-	-	-	-
gene-LOC104903494	1454	0	0	37	1.73	55	2.39	0	0	0	0	0	0	16.198	-3.2322	0.945465	-3.41863	0.000629363	0.00531633	Down	NC_025820.2	23906989	23915449	-	LOC104903494	uncharacterized LOC104903494%2C transcript variant X1	-	-	-	-
gene-LOC104892277	3600	40	0.66	23	0.43	47	0.82	370	6.94	111	2.01	72	1.3	99.6771	1.89275	0.553794	3.41779	0.00063131	0.00532995	Ups	NC_025816.2	3241885	3252313	-	LOC104892277	hypothetical protein%2C transcript variant X2	GO:0007165:signal transduction;	-	-	-
gene-LOC104908585	2111	270	7.6	214	6.88	542	16.19	2119	67.8	1126	34.71	529	16.32	737.704	1.57172	0.459907	3.41747	0.000632056	0.00533209	Ups	NW_017567463.1	1072316	1074728	-	LOC104908585	cytochrome P450 71A22-like	-	-	-	-
gene-LOC104884468	2045	143	4.15	154	5.11	279	8.6	577	19.06	1114	35.45	345	10.99	418.52	1.56861	0.459006	3.4174	0.000632234	0.00533209	Ups	NW_017567602.1	183379	188484	-	LOC104884468	PI-PLC X domain-containing protein At5g67130	-	-	-	-
gene-LOC104906897	982	948	57.35	773	53.39	704	45.21	331	22.77	275	18.22	561	37.21	611.721	-1.18956	0.348107	-3.41722	0.000632636	0.00533264	Down	NC_025813.2	4838754	4842958	+	LOC104906897	hypothetical protein	-	-	-	-
gene-LOC104888928	1448	62	2.54	31	1.45	22	0.96	6	0.28	1	0.04	11	0.49	23.0995	-2.39101	0.699824	-3.41658	0.000634123	0.00534235	Down	NC_025812.2	6877457	6884900	-	LOC104888928	S-type anion channel SLAH1-like	-	-	-	-
gene-LOC104897146	1480	57	2.29	40	1.83	56	2.39	204	9.31	105	4.62	102	4.49	88.6336	1.1738	0.343588	3.41629	0.000634804	0.00534526	Ups	NC_025817.2	46326367	46354900	-	LOC104897146	GDSL esterase/lipase At3g26430	-	-	-	-
gene-LOC104894170	2048	1563	45.34	2105	69.71	2369	72.95	933	30.77	891	28.31	1394	44.33	1569.9	-1.05499	0.308911	-3.41519	0.000637387	0.00536416	Down	NC_025816.2	44603301	44608834	+	LOC104894170	serine/threonine-protein kinase AtPK2/AtPK19-like	-	-	-	K04688
gene-LOC104899573	1915	1457	45.2	1122	39.74	1306	43.01	450	15.87	379	12.88	897	30.51	953.462	-1.27722	0.374263	-3.41263	0.000643398	0.00540904	Down	NC_025818.2	33003145	33005300	-	LOC104899573	UPF0481 protein At3g47200-like	-	-	-	-
gene-LOC104889583	1023	559	32.46	719	47.67	174	10.73	112	7.4	64	4.07	200	12.73	325.461	-1.96107	0.574794	-3.41177	0.000645424	0.00541954	Down	NC_025814.2	21334334	21335356	+	LOC104889583	zeatin O-glucosyltransferase-like	-	-	-	K13495
gene-LOC104887960	752	0	0	0	0	0	0	3	0.27	13	1.12	10	0.87	4.18883	3.163	0.927113	3.41167	0.00064567	0.00541954	Ups	NC_025814.2	1463419	1464170	+	LOC104887960	ethylene-responsive transcription factor ERF098	-	-	-	-
gene-LOC104906296	2171	1022	27.97	1082	33.8	2162	62.81	817	25.42	754	22.6	763	22.89	1098.28	-1.00488	0.294607	-3.41091	0.000647475	0.00543182	Down	NW_017567356.1	234106	244653	+	LOC104906296	RNA polymerase II C-terminal domain phosphatase-like 4	-	-	-	K18999
gene-LOC104897978	1529	122	4.74	89	3.95	192	7.92	1054	46.56	1377	58.6	111	4.73	458.053	2.16575	0.635131	3.40993	0.000649793	0.00544839	Ups	NC_025817.2	60048392	60052561	+	LOC104897978	uncharacterized LOC104897978	-	-	-	-
gene-LOC104902405	1274	67	3.12	64	3.41	60	2.97	205	10.87	239	12.21	108	5.52	118.894	1.2779	0.374775	3.40977	0.000650166	0.00544865	Ups	NC_025819.2	38337362	38343340	-	LOC104902405	replication protein A 32 kDa subunit B	-	-	-	K10739
gene-LOC104888027	2958	131	2.63	155	3.55	126	2.69	321	7.33	384	8.45	259	5.7	223.065	1.00199	0.293957	3.40865	0.000652859	0.00546834	Ups	NC_025814.2	2141624	2160774	+	LOC104888027	uncharacterized LOC104888027%2C transcript variant X2	GO:0015969:guanosine tetraphosphate metabolic process;	-	GO:0003824:catalytic activity;	-
gene-LOC104887612	1170	26	1.32	25	1.45	24	1.29	66	3.81	83	4.62	63	3.51	46.2957	1.26408	0.37091	3.40805	0.000654277	0.00547733	Ups	NC_025812.2	5240839	5244198	+	LOC104887612	hypothetical protein	-	-	-	-
gene-LOC104908874	4959	7	0.08	3	0.04	8	0.1	76	1.04	16	0.21	32	0.42	21.3691	2.21146	0.649199	3.40644	0.000658165	0.00550408	Ups	NW_017567471.1	68	7827	-	LOC104908874	uncharacterized LOC104908874	-	-	-	-
gene-LOC104892822	1362	32	1.4	21	1.05	6	0.28	88	4.36	102	4.87	102	4.88	56.1773	1.90374	0.558979	3.40574	0.000659854	0.00551531	Ups	NC_025816.2	10897491	10898852	-	LOC104892822	hypothetical protein	-	-	-	-
gene-LOC104902162	1227	6	0.29	13	0.72	2	0.1	30	1.65	53	2.81	89	4.72	31.3735	2.36399	0.694175	3.40547	0.000660507	0.00551552	Ups	NC_025819.2	35045354	35049921	-	LOC104902162	strigolactone esterase RMS3	-	-	-	-
gene-LOC104901052	3009	25	0.49	31	0.7	30	0.63	70	1.57	95	2.05	81	1.75	53.7594	1.28202	0.376461	3.40544	0.000660572	0.00551552	Ups	NC_025819.2	9354566	9359808	+	LOC104901052	putative receptor-like protein kinase At4g00960	-	-	-	K04733
gene-LOC104897758	1235	2	0.1	15	0.82	7	0.36	0	0	0	0	0	0	4.45404	-3.1745	0.932432	-3.40454	0.00066276	0.00552798	Down	NC_025817.2	56747777	56749011	+	LOC104897758	hypothetical protein	-	-	-	-
gene-LOC104884469	1648	165	5.95	129	5.31	192	7.35	72	2.95	21	0.83	79	3.12	111.008	-1.58002	0.464298	-3.40304	0.000666409	0.00555259	Down	NW_017567602.1	190896	195929	+	LOC104884469	hypothetical protein	-	-	-	-
gene-LOC104884622	5394	662	7.29	554	6.97	414	4.84	149	1.87	189	2.28	333	4.02	396.15	-1.38106	0.406268	-3.39938	0.000675392	0.00561567	Down	NC_025813.2	9353013	9359389	-	LOC104884622	putative disease resistance protein RGA3	-	-	-	-
gene-LOC104893146	2336	107	2.72	130	3.77	143	3.86	64	1.85	13	0.36	47	1.31	85.7621	-1.70653	0.502101	-3.39878	0.000676882	0.00562512	Down	NC_025816.2	19442387	19455779	-	LOC104893146	protein NUCLEAR FUSION DEFECTIVE 4	-	-	-	-
gene-LOC104895674	909	240	15.68	613	45.74	496	34.41	139	10.33	97	6.94	234	16.77	316.177	-1.61061	0.473932	-3.3984	0.000677801	0.00562982	Down	NC_025817.2	9525269	9528920	+	LOC104895674	hypothetical protein	-	-	-	-
gene-LOC104899848	3837	117	1.81	120	2.12	47	0.77	230	4.05	427	7.24	462	7.84	228.985	1.6609	0.488958	3.39682	0.000681745	0.00565372	Ups	NC_025818.2	38260867	38265175	-	LOC104899848	receptor protein kinase TMK1	-	-	-	-
gene-LOC104907348	2191	8	0.22	5	0.15	3	0.09	41	1.26	28	0.83	19	0.56	16.1787	1.99607	0.587787	3.39591	0.000683999	0.00566946	Ups	NW_017567388.1	884111	886301	-	LOC104907348	cationic amino acid transporter 8%2C vacuolar	-	-	-	-
gene-LOC104900245	1619	2	0.07	10	0.42	8	0.31	75	3.13	17	0.68	71	2.86	28.3458	2.34182	0.689779	3.39503	0.000686212	0.00568188	Ups	NC_025818.2	42795577	42797195	+	LOC104900245	hypothetical protein	-	-	-	K17479
gene-LOC104892003	2325	3235	82.66	2046	59.68	9595	260.28	2354	68.39	1172	32.8	709	19.86	3131.57	-1.81387	0.534408	-3.39418	0.000688352	0.00569464	Down	NC_025815.2	32752789	32763596	+	LOC104892003	uridine kinase-like protein 3%2C transcript variant X4	-	-	-	K00876
gene-LOC104908532	1332	9523	424.72	13862	705.81	7805	369.56	592	30.02	2449	119.64	3950	193.13	6774.85	-2.05185	0.604713	-3.3931	0.000691067	0.00571019	Down	NW_017567462.1	567112	573506	+	LOC104908532	nudix hydrolase 12%2C mitochondrial	-	-	-	K07766
gene-LOC104906055	1785	176	5.86	110	4.18	56	1.98	392	14.83	378	13.78	351	12.81	234.413	1.43047	0.421601	3.39294	0.00069147	0.00571055	Ups	NW_017567347.1	16097	17881	-	LOC104906055	peptide-N4-(N-acetyl-beta-glucosaminyl)asparagine amidase A	-	-	-	-
gene-LOC104903647	1238	10662	511.62	13514	740.33	23480	1196.17	8845	482.6	4042	212.45	7938	417.59	11462.3	-1.32087	0.389484	-3.39133	0.000695546	0.00574123	Down	NC_025820.2	27537370	27538988	-	LOC104903647	hypothetical protein	-	-	-	-
gene-LOC104901975	3958	193	2.9	146	2.5	399	6.36	123	2.1	116	1.91	72	1.18	173.829	-1.33948	0.395195	-3.3894	0.000700447	0.00577814	Down	NC_025819.2	32450399	32464488	-	LOC104901975	hypothetical protein%2C transcript variant X1	-	-	-	-
gene-LOC104896352	4071	1539	22.46	1461	24.34	3406	52.77	1332	22.1	713	11.4	1035	16.56	1570.27	-1.18604	0.349952	-3.38915	0.000701107	0.00577814	Down	NC_025817.2	23441912	23451542	-	LOC104896352	protein CROWDED NUCLEI 2-like%2C transcript variant X1	-	-	-	-
gene-LOC109133540	2216	0	0	0	0	0	0	11	0.34	6	0.18	5	0.15	3.31291	3.12514	0.922191	3.38882	0.000701945	0.00577996	Ups	NW_017567617.1	102781	105985	-	LOC109133540	F-box/LRR-repeat protein At3g26922-like%2C transcript variant X1	-	-	-	-
gene-LOC104895061	1710	23	0.8	17	0.67	15	0.55	75	2.96	40	1.52	79	3.01	39.5453	1.52313	0.449521	3.38833	0.000703185	0.00578627	Ups	NC_025817.2	2597281	2601877	+	LOC104895061	mannan endo-1%2C4-beta-mannosidase 7	GO:0005975:carbohydrate metabolic process;	-	GO:0004553:hydrolase activity, hydrolyzing O-glycosyl compounds;	K19355
gene-LOC104899283	1503	4	0.16	3	0.14	14	0.59	92	4.13	27	1.17	31	1.34	25.6515	2.25277	0.664961	3.38782	0.000704514	0.00579421	Ups	NC_025812.2	29787105	29788693	+	LOC104899283	hypothetical protein	-	-	-	-
gene-LOC104883852	1759	314	10.6	94	3.62	380	13.62	23	0.88	62	2.29	94	3.48	162.162	-1.98077	0.584919	-3.38639	0.000708185	0.00582139	Down	NW_017567552.1	71975	109158	-	LOC104883852	hypothetical protein%2C transcript variant X2	-	-	-	-
gene-LOC104905528	1233	860	41.44	1286	70.74	1183	60.51	90	4.93	430	22.69	402	21.23	742.087	-1.81894	0.537304	-3.38531	0.000710985	0.00584139	Down	NW_017567326.1	4743403	4747326	-	LOC104905528	hypothetical protein	-	-	-	-
gene-LOC104905512	4173	407	5.79	426	6.92	995	15.04	12	0.19	75	1.17	195	3.04	360.125	-2.33666	0.690282	-3.38508	0.000711567	0.00584315	Down	NW_017567326.1	4498671	4512095	-	LOC104905512	putative disease resistance protein RGA3	-	-	-	-
gene-LOC104901748	2083	40	1.14	42	1.37	31	0.94	117	3.79	148	4.62	79	2.47	73.4848	1.34151	0.396476	3.38359	0.000715448	0.00587199	Ups	NC_025819.2	29761157	29774499	+	LOC104901748	histone-lysine N-methyltransferase ASHR3	GO:0032259:methylation;	-	GO:0046872:metal ion binding;GO:0008168:methyltransferase activity;	K11423
gene-LOC104884890	1480	53	2.13	34	1.56	57	2.43	331	15.11	91	4	127	5.59	106.111	1.58837	0.469611	3.38232	0.000718758	0.00589307	Ups	NW_017567705.1	46572	48051	-	LOC104884890	2-hydroxyisoflavanone dehydratase	-	-	-	-
gene-LOC104894314	1677	771	27.31	1257	50.84	611	22.98	145	5.84	387	15.02	353	13.71	621.727	-1.64064	0.485649	-3.37825	0.000729495	0.00597187	Down	NC_025816.2	47025107	47030985	-	LOC104894314	jmjC domain-containing protein 4	-	-	-	-
gene-LOC104905987	2838	1892	39.6	1068	25.52	497	11.04	3468	82.54	4114	94.33	5653	129.73	2695.35	1.63315	0.48351	3.37769	0.000730964	0.00598082	Ups	NW_017567346.1	109011	113780	+	LOC104905987	transketolase%2C chloroplastic	-	-	-	K00615
gene-LOC104890607	2140	428	11.88	322	10.2	425	12.53	199	6.28	108	3.28	263	8	293.725	-1.17832	0.348951	-3.37674	0.000733494	0.00599843	Down	NC_025815.2	8423095	8431485	+	LOC104890607	hypothetical protein%2C transcript variant X1	-	-	-	-
gene-LOC104883074	3182	18	0.34	34	0.72	5	0.1	55	1.17	573	11.72	78	1.6	125.094	2.65811	0.787424	3.3757	0.000736273	0.0060165	Ups	NW_017567501.1	260090	264346	+	LOC104883074	potassium channel KAT3%2C transcript variant X2	GO:0044765:single-organism transport;	GO:0016020:membrane;	-	-
gene-LOC104891033	1559	12	0.46	2	0.09	3	0.12	19	0.82	75	3.13	51	2.13	26.2295	2.44327	0.723797	3.37563	0.000736459	0.0060165	Ups	NC_025812.2	8447692	8452685	-	LOC104891033	dnaJ homolog subfamily B member 1	-	-	-	K09519
gene-LOC104895329	626	1	0.09	0	0	2	0.2	14	1.51	4	0.42	56	5.83	12.2685	2.96256	0.877779	3.37506	0.000737986	0.00602587	Ups	NC_025817.2	5487758	5488815	-	LOC104895329	uncharacterized LOC104895329	-	-	-	-
gene-LOC104893406	1807	28	0.92	69	2.59	93	3.25	356	13.31	269	9.69	134	4.83	148.39	1.65362	0.490303	3.37264	0.000744499	0.00607282	Ups	NC_025816.2	24615199	24624251	+	LOC104893406	double-stranded RNA-binding protein 1	-	-	-	-
gene-LOC104883875	4204	232	3.28	225	3.63	364	5.46	861	13.83	647	10.01	410	6.35	434.399	1.00251	0.297349	3.3715	0.000747606	0.00609504	Ups	NW_017567554.1	412095	431987	+	LOC104883875	probable phospholipid-transporting ATPase 8	GO:0006812:cation transport;GO:0015914:phospholipid transport;	GO:0016021:integral component of membrane;	GO:0005524:ATP binding;GO:0004012:phospholipid-translocating ATPase activity;GO:0000287:magnesium ion binding;GO:0019829:cation-transporting ATPase activity;	K01530
gene-LOC104901644	4859	1055	12.9	861	12.02	1560	20.25	2060	28.64	2712	36.32	3226	43.24	1859.75	1.03345	0.306608	3.37058	0.000750106	0.00610194	Ups	NC_025819.2	27764367	27772785	+	LOC104901644	auxin response factor 7%2C transcript variant X2	-	-	-	K14486
gene-LOC104904103	1602	90	3.34	92	3.89	40	1.57	272	11.47	204	8.29	225	9.15	147.849	1.36086	0.403758	3.37048	0.000750371	0.00610194	Ups	NC_025820.2	36379511	36381112	+	LOC104904103	pentatricopeptide repeat-containing protein At4g38150	-	-	-	-
gene-LOC104887500	4687	12	0.15	12	0.17	15	0.2	61	0.88	34	0.47	38	0.53	27.0287	1.47512	0.437743	3.36983	0.000752146	0.00611325	Ups	NC_025813.2	35721636	35726427	+	LOC104887500	putative disease resistance protein At3g14460	-	-	-	-
gene-LOC104888806	3464	452	7.75	532	10.42	865	15.75	303	5.91	259	4.87	402	7.56	472.152	-1.07076	0.317783	-3.36947	0.000753128	0.00611811	Down	NC_025814.2	11627044	11631475	+	LOC104888806	putative disease resistance RPP13-like protein 1%2C transcript variant X3	-	-	-	-
gene-LOC104897795	1321	0	0	0	0	0	0	6	0.31	11	0.54	5	0.25	3.44942	3.11371	0.924212	3.36905	0.000754283	0.00612437	Ups	NC_025817.2	57204262	57206910	+	LOC104897795	hypothetical protein	-	-	-	-
gene-LOC104901779	1674	2404	85.31	4809	194.83	5387	202.96	7	0.28	66	2.57	422	16.42	2314.76	-3.03348	0.900628	-3.36818	0.000756661	0.00614053	Down	NC_025819.2	30308731	30314540	-	LOC104901779	WAT1-related protein At4g30420	-	-	-	-
gene-LOC104900924	1539	437	16.87	399	17.58	313	12.83	225	9.88	148	6.26	255	10.79	301.448	-1.04541	0.310597	-3.36582	0.000763151	0.00618924	Down	NC_025819.2	6655308	6674627	+	LOC104900924	ubiquinol oxidase 4%2C chloroplastic/chromoplastic	-	-	-	K17893
gene-LOC104889437	8341	122	0.87	76	0.62	13	0.1	187	1.51	369	2.88	1272	9.93	333.321	2.4323	0.72267	3.36572	0.000763441	0.00618924	Ups	NC_025814.2	22102945	22112093	-	LOC104889437	uncharacterized LOC104889437%2C transcript variant X3	-	-	-	-
gene-LOC104897233	6900	1129	9.72	1041	10.23	1339	12.24	787	7.7	171	1.61	461	4.35	826.875	-1.45516	0.432376	-3.3655	0.00076405	0.00619102	Down	NC_025817.2	48617079	48636086	-	LOC104897233	uncharacterized LOC104897233%2C transcript variant X1	-	-	-	-
gene-LOC104886951	3090	52	1	63	1.38	69	1.41	34	0.74	17	0.36	30	0.63	44.8911	-1.32614	0.394246	-3.36375	0.000768909	0.00622722	Down	NC_025812.2	4329627	4332716	+	LOC104886951	pentatricopeptide repeat-containing protein At3g61520%2C mitochondrial	-	-	-	-
gene-LOC104900790	2663	1524	34	1538	39.17	2182	51.68	1264	32.06	571	13.95	1084	26.51	1362.07	-1.01621	0.302174	-3.36301	0.000770983	0.00624084	Down	NC_025819.2	4999194	5004007	+	LOC104900790	serine/threonine-protein kinase D6PKL2	GO:0006468:protein phosphorylation;	-	GO:0005524:ATP binding;GO:0004674:protein serine/threonine kinase activity;	K08286
gene-LOC104895231	1761	4	0.13	0	0	1	0.04	19	0.73	11	0.41	30	1.11	10.182	2.63663	0.784106	3.36259	0.000772158	0.00624717	Ups	NC_025817.2	4754890	4761228	-	LOC104895231	omega-hydroxypalmitate O-feruloyl transferase	-	-	-	K15400
gene-LOC104890440	2054	5	0.14	1	0.03	2	0.06	21	0.69	29	0.92	13	0.41	11.1484	2.34325	0.697162	3.36112	0.00077626	0.00627717	Ups	NC_025812.2	5303899	5307476	-	LOC104890440	uncharacterized LOC104890440	-	-	-	-
gene-LOC104901985	1193	1210	60.25	2157	122.62	1831	96.8	159	9	680	37.09	644	35.16	1169.72	-1.79106	0.532972	-3.36052	0.000777955	0.00628768	Down	NC_025819.2	32743827	32745019	+	LOC104901985	calmodulin-like protein 7	-	-	-	K13448
gene-LOC104897603	2905	327	6.69	216	5.04	69	1.5	436	10.14	3065	68.66	795	17.82	803.652	2.26337	0.67371	3.35957	0.000780649	0.00630625	Ups	NC_025817.2	55290621	55296404	+	LOC104897603	U-box domain-containing protein 45	-	GO:0044424:intracellular part;	-	-
gene-LOC104888648	1865	1822	58.04	1795	65.28	1440	48.7	627	22.71	303	10.57	1050	36.67	1208.36	-1.46086	0.435177	-3.35694	0.000788109	0.00635683	Down	NC_025814.2	8374691	8378028	+	LOC104888648	protein YLS7	-	-	-	-
gene-LOC104896526	1324	164	7.36	283	14.5	212	10.1	100	5.1	128	6.29	76	3.74	165.643	-1.27178	0.378898	-3.35652	0.000789298	0.00636152	Down	NC_025817.2	27263690	27266390	-	LOC104896526	homologous-pairing protein 2 homolog	-	-	-	K06695
gene-LOC104885440	2086	2749	78.29	2272	73.87	3604	108.96	2318	75.06	829	25.86	1292	40.34	2166.76	-1.1342	0.337916	-3.35645	0.00078949	0.00636152	Down	NC_025813.2	10755332	10759344	-	LOC104885440	ultraviolet-B receptor UVR8	-	-	-	-
gene-LOC104903190	5859	1227	12.44	1275	14.76	897	9.66	2866	33.04	3327	36.95	2009	22.33	1876.6	1.03364	0.307994	3.35603	0.00079071	0.00636811	Ups	NC_025813.2	161894	179735	-	LOC104903190	clathrin heavy chain 1	-	-	-	K04646
gene-LOC104905330	932	88	5.61	123	8.95	648	43.85	68	4.93	38	2.65	71	4.96	170.749	-2.10119	0.62613	-3.35584	0.000791251	0.00636925	Down	NW_017567326.1	2157182	2158734	-	LOC104905330	hypothetical protein	-	-	-	-
[truncated: 1,062 more rows]

## Sheet: S2
Data S2. Differentially expressed genes between T5 and T1 groups.
[truncated: 3,516 more rows]

## Sheet: S3
Data S3. Differentially expressed genes between T5 and T3 groups.
[truncated: 793 more rows]

[truncated: 5 more sheets: S4, S5, S6, S7, S8]
